# Supplementary material for: Synthesis and biologic properties of hydrophilic sapphyrins, a new class of tumor-selective inhibitors of gene expression
Source: Mol Cancer. 2007 Jan 19;6:9. doi: 10.1186/1476-4598-6-9 (PMC1784109; doi:10.1186/1476-4598-6-9)
Supplement: Additional file 2 — Normalized hybridization signal intensity values for all microarray experiments. This file provides all the processed hybridization signals generated in gene expression profiling experiments along with statistical analyses of differentially expressed genes. [file 1476-4598-6-9-S2.txt]

Supplemental Table. Normalized signal intensity values for all experiments. (Note: "1" and "0" values in all columns right of column v indicates "yes" and "no" respectively)
Probe Set ID	Gene Symbol	Entrez Gene	Control_A	Control_B	Control_C	Geometric Mean Control	PCI-2050_1.25uM_A	PCI-2050_1.25uM_B	PCI-2050_1.25uM_C	Geometric Mean PCI-2050_1.25	PCI-2050_2.5uM_A	PCI-2050_2.5uM_B	PCI-2050_2.5uM_C	Geo Mean PCI-2050_2.5	ActD_5ug_A	ActD_5ug_B	ActD_5ug_C	Geometric Mean ActD		Fold Change 1.25uM PCI-2050 versus Control	Corrected P value 1.25uM PCI-2050 versus Control	up-regulated by 1.25uM PCI-2050?	down-regulated by 1.25uM PCI-2050?		Fold Change 2.5uM PCI-2050 versus Control	Corrected P value 2.5uM PCI-2050 versus Control	up-regulated by 2.5uM PCI-2050?	down-regulated by 2.5uM PCI-2050?		Fold Change Actinomycin D versus Control	Corrected P value Actinomycin D versus Control	up-regulated by ActD?	down-regulated by ActD?		Up-regulated 2.5uM PCI-2050 but down-regulated by ActD	Down-regulated 2.5uM PCI-2050 but up-regulated by ActD		Up-regulated 1.25uM PCI-2050 but down-regulated by ActD	Down-regulated 1.25uM PCI-2050 but up-regulated by ActD		Up-regulated by both dosages of PCI-2050 but down-regulated by ActD	Down-regulated by both dosages of PCI-2050 but up-regulated by ActD		Up-regulated by both dosages of PCI-2050	Down-regulated by both dosages of PCI-2050
226252_at	---	---	217	212	206	211.5	338	368	355	353.1	391	350	354	364	125	138	128	130.4		1.67	2.45E-03	1	0		1.72	8.11E-03	1	0		-1.62	4.42E-03	0	1		1	0		1	0		1	0		1	0
228812_at	---	---	93	89	90	90.6	153	184	189	174.6	154	144	148	149	23	29	29	26.9		1.93	7.90E-03	1	0		1.64	4.72E-03	1	0		-3.37	3.58E-03	0	1		1	0		1	0		1	0		1	0
230251_at	---	---	786	693	704	726.7	2091	2100	2149	2113.2	1945	1718	1809	1822	183	187	196	188.8		2.91	1.41E-03	1	0		2.51	6.09E-03	1	0		-3.85	1.38E-03	0	1		1	0		1	0		1	0		1	0
1553575_at	---	---	685	517	651	613.4	11220	10943	11019	11060	9740	8739	9489	9313	357	329	447	374		18.03	1.02E-03	1	0		15.18	2.84E-03	1	0		-1.64	7.05E-02	0	0		0	0		0	0		0	0		1	0
1554220_a_at	---	---	183	171	160	171.3	561	559	537	552.6	474	424	421	439	134	161	108	132.9		3.23	1.26E-03	1	0		2.56	6.07E-03	1	0		-1.29	2.13E-01	0	0		0	0		0	0		0	0		1	0
1555929_s_at	---	---	1137	1073	1084	1097.9	2749	2941	2914	2866.8	3365	3294	2828	3153	1142	1219	1153	1171.1		2.61	9.98E-04	1	0		2.87	5.46E-03	1	0		1.07	1.72E-01	0	0		0	0		0	0		0	0		1	0
216756_at	---	---	27	24	27	25.9	65	73	71	69.3	85	98	81	88	33	43	45	40		2.67	2.28E-03	1	0		3.38	6.03E-03	1	0		1.54	6.30E-02	0	0		0	0		0	0		0	0		1	0
216800_at	---	---	38	38	40	39	86	78	79	80.9	90	82	93	88	50	40	28	38.4		2.07	1.77E-03	1	0		2.27	4.88E-03	1	0		-1.02	9.55E-01	0	0		0	0		0	0		0	0		1	0
225239_at	---	---	687	624	687	665.3	2448	2354	2207	2334.3	2237	2157	2073	2154	447	465	426	445.6		3.51	1.26E-03	1	0		3.24	2.84E-03	1	0		-1.49	9.95E-03	0	0		0	0		0	0		0	0		1	0
227866_at	---	---	44	44	43	43.4	300	309	287	298.6	263	205	241	235	29	34	32	31.5		6.89	4.73E-04	1	0		5.42	3.97E-03	1	0		-1.38	1.75E-02	0	0		0	0		0	0		0	0		1	0
228919_at	---	---	166	165	172	167.7	418	381	379	392.6	320	336	346	334	241	295	217	249		2.34	1.52E-03	1	0		1.99	3.40E-03	1	0		1.48	5.78E-02	0	0		0	0		0	0		0	0		1	0
229541_at	---	---	49	62	52	54.1	203	175	190	189	169	148	168	162	44	35	33	37		3.49	3.31E-03	1	0		2.99	9.60E-03	1	0		-1.46	9.62E-02	0	0		0	0		0	0		0	0		1	0
229811_at	---	---	89	82	81	84	439	456	359	415.9	403	294	352	347	102	97	92	96.9		4.95	1.96E-03	1	0		4.13	7.57E-03	1	0		1.15	8.91E-02	0	0		0	0		0	0		0	0		1	0
230802_at	---	---	40	42	42	41.1	83	80	84	82.2	90	83	75	83	47	55	45	48.5		2	1.28E-03	1	0		2.02	9.78E-03	1	0		1.18	1.52E-01	0	0		0	0		0	0		0	0		1	0
236411_at	---	---	60	52	55	55.5	252	227	202	226.3	167	175	151	164	76	80	91	82.2		4.08	2.33E-03	1	0		2.96	5.83E-03	1	0		1.48	3.21E-02	0	0		0	0		0	0		0	0		1	0
237237_at	---	---	131	122	124	125.8	204	212	231	215.3	248	226	230	235	99	77	76	83.4		1.71	4.65E-03	1	0		1.87	6.07E-03	1	0		-1.51	4.70E-02	0	0		0	0		0	0		0	0		1	0
238658_at	---	---	60	53	52	54.7	206	214	183	200.7	255	226	244	241	36	32	36	34.6		3.67	1.94E-03	1	0		4.41	3.19E-03	1	0		-1.58	1.57E-02	0	0		0	0		0	0		0	0		1	0
239064_at	---	---	51	53	49	51.1	82	82	74	79.1	83	79	78	80	66	67	49	60.3		1.55	6.89E-03	1	0		1.56	8.80E-03	1	0		1.18	3.10E-01	0	0		0	0		0	0		0	0		1	0
240747_at	---	---	23	25	28	25.1	72	92	77	80.1	83	76	88	82	22	25	24	23.5		3.19	4.27E-03	1	0		3.27	6.25E-03	1	0		-1.07	4.90E-01	0	0		0	0		0	0		0	0		1	0
241617_x_at	---	---	49	60	35	46.9	3407	3782	3911	3693.7	1220	1472	1888	1502	61	66	89	71.2		78.77	1.32E-03	1	0		32.04	6.03E-03	1	0		1.52	1.99E-01	0	0		0	0		0	0		0	0		1	0
243404_at	---	---	63	59	72	64.4	287	272	298	285.5	225	212	226	221	53	44	43	46.9		4.43	1.64E-03	1	0		3.43	4.88E-03	1	0		-1.37	8.23E-02	0	0		0	0		0	0		0	0		1	0
214358_at	ACACA	31	163	147	140	149.5	394	439	422	418.2	379	343	347	356	173	154	184	170.1		2.8	2.14E-03	1	0		2.38	6.76E-03	1	0		1.14	2.45E-01	0	0		0	0		0	0		0	0		1	0
43427_at	ACACB	32	115	117	120	117	261	238	268	255.3	211	202	224	212	108	127	113	115.6		2.18	1.93E-03	1	0		1.81	5.46E-03	1	0		-1.01	8.78E-01	0	0		0	0		0	0		0	0		1	0
49452_at	ACACB	32	123	118	116	119	262	251	249	253.8	207	210	231	216	113	113	102	109.1		2.13	1.01E-03	1	0		1.81	7.24E-03	1	0		-1.09	1.83E-01	0	0		0	0		0	0		0	0		1	0
203847_s_at	AKAP8	10270	135	139	134	136	207	212	206	208.3	218	246	237	233	97	68	90	84		1.53	1.09E-03	1	0		1.71	7.94E-03	1	0		-1.62	5.52E-02	0	0		0	0		0	0		0	0		1	0
203848_at	AKAP8	10270	196	191	195	193.8	356	294	322	322.9	318	295	297	303	159	121	103	125.4		1.67	8.48E-03	1	0		1.56	5.92E-03	1	0		-1.55	9.06E-02	0	0		0	0		0	0		0	0		1	0
219081_at	ANKHD1	54882	212	227	217	218.4	496	452	478	474.9	437	434	407	426	179	178	147	167.3		2.17	1.66E-03	1	0		1.95	4.36E-03	1	0		-1.31	6.94E-02	0	0		0	0		0	0		0	0		1	0
212161_at	AP2A2	161	119	115	128	120.8	214	215	223	217.4	237	243	215	231	116	137	132	128.1		1.8	2.48E-03	1	0		1.91	8.91E-03	1	0		1.06	5.07E-01	0	0		0	0		0	0		0	0		1	0
244548_at	ARHGAP26	23092	137	136	129	134.1	309	313	375	330.9	337	287	336	319	82	74	69	74.5		2.47	3.70E-03	1	0		2.38	7.24E-03	1	0		-1.8	7.80E-03	0	1		1	0		1	0		1	0		1	0
201880_at	ARIH1	25820	601	664	663	641.9	1068	997	1082	1048.4	990	975	976	980	480	457	502	479.3		1.63	5.17E-03	1	0		1.53	9.86E-03	1	0		-1.34	2.12E-02	0	0		0	0		0	0		0	0		1	0
201680_x_at	ARS2	51593	392	386	366	381.1	685	662	655	666.8	667	615	673	651	352	362	326	346.3		1.75	1.71E-03	1	0		1.71	7.41E-03	1	0		-1.1	1.54E-01	0	0		0	0		0	0		0	0		1	0
229879_at	ASPH	444	193	196	202	197.3	395	421	413	409.6	497	471	530	499	202	186	153	179.2		2.08	1.12E-03	1	0		2.53	3.40E-03	1	0		-1.1	4.52E-01	0	0		0	0		0	0		0	0		1	0
230429_at	ASPH	444	33	25	31	29.3	134	145	138	138.9	158	135	148	147	31	35	33	33.2		4.74	2.59E-03	1	0		5.02	6.67E-03	1	0		1.13	3.99E-01	0	0		0	0		0	0		0	0		1	0
208686_s_at	BRD2	6046	313	327	320	319.7	729	764	762	751.5	599	527	556	560	80	80	74	78		2.35	8.29E-04	1	0		1.75	7.96E-03	1	0		-4.1	8.49E-04	0	1		1	0		1	0		1	0		1	0
232270_at	C9orf3	84909	155	138	140	144.4	1447	1474	1333	1416.8	1238	1096	1079	1135	147	123	123	130.8		9.81	7.67E-04	1	0		7.86	2.62E-03	1	0		-1.1	3.60E-01	0	0		0	0		0	0		0	0		1	0
244065_at	CNTNAP3B /// LOC642373 /// FLJ37512	389734 /// 642373 /// 643792	775	871	859	833.8	1508	1525	1472	1501.3	1700	1614	1623	1645	846	785	856	828.4		1.8	3.08E-03	1	0		1.97	6.29E-03	1	0		-1.01	9.30E-01	0	0		0	0		0	0		0	0		1	0
238651_at	CPSF6	11052	63	56	63	60.5	91	98	101	96.9	135	129	120	128	51	30	42	40		1.6	8.27E-03	1	0		2.11	8.50E-03	1	0		-1.51	1.59E-01	0	0		0	0		0	0		0	0		1	0
235803_at	CRLF3	51379	80	76	85	79.9	446	366	360	388.8	264	216	224	234	69	60	61	63.4		4.87	1.91E-03	1	0		2.93	7.24E-03	1	0		-1.26	6.19E-02	0	0		0	0		0	0		0	0		1	0
241792_x_at	CROP	51747	157	145	146	149.6	436	448	439	441.2	452	387	427	421	165	139	144	149		2.95	8.83E-04	1	0		2.82	4.88E-03	1	0		-1	9.69E-01	0	0		0	0		0	0		0	0		1	0
242389_at	CROP	51747	160	174	184	172.2	501	470	471	480.1	634	566	570	589	164	146	183	163.8		2.79	1.67E-03	1	0		3.42	4.11E-03	1	0		-1.05	6.61E-01	0	0		0	0		0	0		0	0		1	0
1556006_s_at	CSNK1A1	1452	121	113	118	117.2	353	347	310	336	377	313	310	332	97	66	65	74.5		2.87	1.65E-03	1	0		2.83	7.08E-03	1	0		-1.57	9.11E-02	0	0		0	0		0	0		0	0		1	0
221850_x_at	CTGLF1	119016	275	281	292	282.9	583	557	557	565.7	573	559	543	559	365	371	372	369.6		2	1.23E-03	1	0		1.97	2.89E-03	1	0		1.31	4.75E-03	0	0		0	0		0	0		0	0		1	0
221971_x_at	CTGLF1 /// RP11-144G6.7 /// LOC399761 /// LOC653468	119016 /// 399753 /// 399761 /// 653468	282	269	305	284.8	567	574	569	569.8	616	608	639	621	342	391	396	375.5		2	2.18E-03	1	0		2.18	4.92E-03	1	0		1.32	4.89E-02	0	0		0	0		0	0		0	0		1	0
232618_at	CYorf15A	246126	107	102	109	106.2	372	351	367	363.2	286	268	243	265	71	88	84	80.6		3.42	7.88E-04	1	0		2.5	5.92E-03	1	0		-1.32	6.63E-02	0	0		0	0		0	0		0	0		1	0
219641_at	DET1	55070	281	275	266	274	402	444	420	421.7	496	440	461	465	148	109	106	119.2		1.54	4.00E-03	1	0		1.7	8.60E-03	1	0		-2.3	1.64E-02	0	0		0	0		0	0		0	0		1	0
203816_at	DGUOK	1716	249	243	249	247.1	424	458	442	441.4	411	379	406	398	324	307	322	317.6		1.79	1.54E-03	1	0		1.61	5.69E-03	1	0		1.29	5.33E-03	0	0		0	0		0	0		0	0		1	0
202481_at	DHRS3	9249	727	715	765	735	1304	1199	1191	1230.4	1127	1131	1157	1138	989	1153	1141	1091.9		1.67	3.38E-03	1	0		1.55	4.88E-03	1	0		1.49	1.78E-02	0	0		0	0		0	0		0	0		1	0
1560536_at	DNASE1	1773	37	37	35	36.2	139	109	94	112.5	88	106	104	99	51	42	39	43.8		3.1	7.46E-03	1	0		2.73	6.49E-03	1	0		1.21	1.73E-01	0	0		0	0		0	0		0	0		1	0
237311_at	DOCK1	1793	59	72	59	63	168	158	175	166.7	153	150	145	149	67	73	58	65.7		2.65	3.70E-03	1	0		2.37	9.14E-03	1	0		1.04	7.66E-01	0	0		0	0		0	0		0	0		1	0
201694_s_at	EGR1	1958	39	36	39	38.2	109	116	89	104.3	165	184	169	172	31	44	32	35		2.73	4.78E-03	1	0		4.51	2.62E-03	1	0		-1.09	6.02E-01	0	0		0	0		0	0		0	0		1	0
227404_s_at	EGR1	1958	71	84	77	77.2	327	328	279	310.5	610	495	498	531	37	42	49	42.6		4.02	2.02E-03	1	0		6.89	3.97E-03	1	0		-1.81	2.50E-02	0	0		0	0		0	0		0	0		1	0
231292_at	EID3	493861	144	133	132	136	739	741	769	749.7	598	553	520	556	46	32	30	35.4		5.51	6.40E-04	1	0		4.09	2.91E-03	1	0		-3.84	9.58E-03	0	1		1	0		1	0		1	0		1	0
219411_at	ELMO3	79767	45	44	48	45.7	84	88	86	86	75	76	82	78	57	57	55	56.7		1.88	1.93E-03	1	0		1.7	9.29E-03	1	0		1.24	2.10E-02	0	0		0	0		0	0		0	0		1	0
1556766_at	ERICH1	157697	48	48	52	49.4	92	90	81	87.3	76	82	80	79	60	69	65	64.5		1.77	4.88E-03	1	0		1.61	7.57E-03	1	0		1.3	3.06E-02	0	0		0	0		0	0		0	0		1	0
226466_s_at	FAM58A	92002	226	213	218	219.3	396	371	381	382.7	400	458	456	437	205	210	260	223.8		1.74	1.80E-03	1	0		1.99	7.89E-03	1	0		1.02	8.68E-01	0	0		0	0		0	0		0	0		1	0
242932_at	FARP2	9855	56	65	61	60.8	170	179	183	177.1	138	136	132	135	66	56	53	57.9		2.91	1.71E-03	1	0		2.22	5.83E-03	1	0		-1.05	6.72E-01	0	0		0	0		0	0		0	0		1	0
223870_at	FBXW10	10517	42	45	50	45.5	319	328	322	323	349	275	320	313	62	41	37	45.6		7.1	9.32E-04	1	0		6.88	4.25E-03	1	0		1	9.91E-01	0	0		0	0		0	0		0	0		1	0
218920_at	FLJ10404	54540	205	219	223	215.3	403	426	397	408.8	353	351	333	345	273	291	236	265.7		1.9	2.11E-03	1	0		1.6	7.41E-03	1	0		1.23	1.07E-01	0	0		0	0		0	0		0	0		1	0
1569376_s_at	FLJ33630	644873	43	56	46	48.1	225	242	190	217.8	186	199	217	200	34	69	62	52.6		4.53	3.67E-03	1	0		4.17	7.13E-03	1	0		1.09	8.05E-01	0	0		0	0		0	0		0	0		1	0
244856_at	FLJ33630	644873	26	26	26	25.9	96	87	97	93.2	106	76	89	89	26	23	24	24.2		3.59	9.32E-04	1	0		3.44	9.76E-03	1	0		-1.07	2.89E-01	0	0		0	0		0	0		0	0		1	0
239331_at	FLJ43663	378805	219	234	220	224.5	541	601	525	554.7	526	534	532	530	99	83	78	86.2		2.47	2.05E-03	1	0		2.36	2.62E-03	1	0		-2.6	5.85E-03	0	1		1	0		1	0		1	0		1	0
223936_s_at	FOXP1	27086	50	50	50	50.1	80	80	81	80.2	80	76	84	80	50	70	80	65.4		1.6	3.70E-04	1	0		1.6	6.54E-03	1	0		1.31	2.42E-01	0	0		0	0		0	0		0	0		1	0
221577_x_at	GDF15	9518	1551	1657	1689	1631.1	2498	2653	2515	2554.2	2732	2822	2807	2787	44	57	50	50		1.57	3.67E-03	1	0		1.71	5.13E-03	1	0		-32.59	9.16E-04	0	1		1	0		1	0		1	0		1	0
230357_at	GMDS	2762	31	32	31	31.4	61	68	61	63.5	66	63	71	67	32	27	28	28.9		2.02	2.24E-03	1	0		2.12	4.60E-03	1	0		-1.09	3.22E-01	0	0		0	0		0	0		0	0		1	0
211659_at	GPR135	64582	39	39	38	38.7	111	126	102	112.4	90	79	95	88	43	46	32	40.2		2.9	2.48E-03	1	0		2.26	7.96E-03	1	0		1.04	8.28E-01	0	0		0	0		0	0		0	0		1	0
231836_at	HKR1	284459	147	143	137	142	288	257	292	278.8	248	224	233	235	138	138	153	142.7		1.96	3.29E-03	1	0		1.65	8.22E-03	1	0		1.01	9.38E-01	0	0		0	0		0	0		0	0		1	0
229434_at	HNRPD	3184	212	232	236	226.4	547	515	525	528.9	471	439	413	441	76	62	47	60.3		2.34	1.67E-03	1	0		1.95	8.91E-03	1	0		-3.75	1.09E-02	0	0		0	0		0	0		0	0		1	0
228002_at	IDI2	91734	271	267	274	270.6	544	493	532	522.2	501	460	506	488	177	178	200	184.7		1.93	1.80E-03	1	0		1.81	5.21E-03	1	0		-1.46	1.02E-02	0	0		0	0		0	0		0	0		1	0
223689_at	IGF2BP1	10642	135	124	130	129.2	291	248	290	275.5	271	259	238	256	129	155	159	146.8		2.13	4.22E-03	1	0		1.98	7.41E-03	1	0		1.14	2.66E-01	0	0		0	0		0	0		0	0		1	0
242657_at	IGFBP4	3487	246	259	245	249.8	800	688	661	714.1	816	768	796	793	146	138	109	130		2.86	2.49E-03	1	0		3.17	2.09E-03	1	0		-1.92	1.84E-02	0	0		0	0		0	0		0	0		1	0
225357_s_at	INOC1	54617	140	135	142	139.3	276	286	253	271.4	229	228	216	224	50	62	57	56.2		1.95	2.64E-03	1	0		1.61	5.21E-03	1	0		-2.48	4.46E-03	0	1		1	0		1	0		1	0		1	0
201466_s_at	JUN	3725	37	32	35	34.4	176	199	190	188.1	281	181	235	229	28	25	28	26.8		5.47	1.15E-03	1	0		6.66	8.11E-03	1	0		-1.28	6.19E-02	0	0		0	0		0	0		0	0		1	0
203752_s_at	JUND	3727	1235	1254	1179	1222.3	2093	2138	2025	2084.9	1947	2159	2117	2072	321	329	354	334.3		1.71	1.76E-03	1	0		1.7	7.89E-03	1	0		-3.66	1.18E-03	0	1		1	0		1	0		1	0		1	0
224489_at	KIAA1267	284058	187	177	187	183.5	399	423	375	398.6	378	355	406	379	211	193	159	186.5		2.17	2.07E-03	1	0		2.07	6.36E-03	1	0		1.02	9.05E-01	0	0		0	0		0	0		0	0		1	0
223600_s_at	KIAA1683	80726	43	45	43	43.7	160	181	171	170.8	115	148	135	132	42	62	61	54.3		3.91	9.77E-04	1	0		3.02	7.48E-03	1	0		1.24	2.77E-01	0	0		0	0		0	0		0	0		1	0
1552362_a_at	LEAP-2	116842	104	101	107	103.9	331	309	292	310	309	266	280	285	138	130	84	114.9		2.98	1.32E-03	1	0		2.74	4.58E-03	1	0		1.11	6.67E-01	0	0		0	0		0	0		0	0		1	0
242767_at	LMCD1	29995	36	33	40	36.1	156	170	151	158.9	227	217	166	201	38	56	63	51.3		4.4	1.82E-03	1	0		5.58	7.48E-03	1	0		1.42	2.04E-01	0	0		0	0		0	0		0	0		1	0
231989_s_at	LOC23117 /// LOC440345	23117 /// 440345	94	84	93	90.1	192	205	166	186.8	236	195	212	214	88	69	65	73.3		2.07	7.02E-03	1	0		2.37	8.98E-03	1	0		-1.23	2.09E-01	0	0		0	0		0	0		0	0		1	0
225077_at	LOC283680	283680	292	296	280	289.2	685	733	738	718	641	600	639	627	90	58	62	68.5		2.48	1.12E-03	1	0		2.17	2.91E-03	1	0		-4.22	8.85E-03	0	1		1	0		1	0		1	0		1	0
225762_x_at	LOC284801	284801	99	97	89	94.9	732	688	828	746.9	748	712	716	725	98	174	177	144.3		7.87	1.05E-03	1	0		7.64	1.82E-03	1	0		1.52	2.08E-01	0	0		0	0		0	0		0	0		1	0
230588_s_at	LOC285074 /// LOC653663	285074 /// 653663	195	197	204	198.5	360	340	374	357.9	308	299	327	311	227	207	203	211.8		1.8	2.17E-03	1	0		1.57	7.58E-03	1	0		1.07	2.80E-01	0	0		0	0		0	0		0	0		1	0
233929_x_at	LOC349338 /// FLJ25222 /// FAM39A	349338 /// 374666 /// 653440	297	279	280	285.4	512	477	481	489.5	443	419	443	435	267	275	264	268.7		1.72	2.33E-03	1	0		1.52	7.24E-03	1	0		-1.06	1.53E-01	0	0		0	0		0	0		0	0		1	0
226924_at	LOC400657	400657	230	223	230	227.7	367	390	378	378.1	334	349	358	347	101	78	88	88.8		1.66	1.53E-03	1	0		1.52	5.21E-03	1	0		-2.56	5.74E-03	0	1		1	0		1	0		1	0		1	0
1554097_a_at	LOC554202	554202	170	167	154	163.2	320	336	305	320.5	307	339	321	322	231	176	201	201.5		1.96	2.66E-03	1	0		1.97	6.52E-03	1	0		1.23	1.61E-01	0	0		0	0		0	0		0	0		1	0
213605_s_at	LOC643373 /// LOC653080 /// LOC653188 /// LOC653412	643373 /// 653080 /// 653188 /// 653412	102	108	94	101.5	348	303	323	324	316	286	282	294	84	91	94	89.5		3.19	1.91E-03	1	0		2.9	4.92E-03	1	0		-1.13	1.73E-01	0	0		0	0		0	0		0	0		1	0
235466_s_at	LOC644053	644053	124	122	130	125	224	208	219	217	211	201	206	206	168	123	148	145.1		1.74	2.24E-03	1	0		1.65	4.88E-03	1	0		1.16	3.12E-01	0	0		0	0		0	0		0	0		1	0
222347_at	LOC644450	644450	25	27	28	26.7	42	43	41	42	46	48	46	47	35	35	37	35.7		1.57	6.28E-03	1	0		1.75	8.91E-03	1	0		1.33	2.36E-02	0	0		0	0		0	0		0	0		1	0
243937_x_at	LOC653468 /// LOC653471 /// LOC654000	653468 /// 653471 /// 654000	82	89	78	82.5	168	228	206	198.8	225	195	202	207	82	81	80	81		2.41	8.86E-03	1	0		2.51	6.67E-03	1	0		-1.02	7.45E-01	0	0		0	0		0	0		0	0		1	0
221640_s_at	LRDD	55367	87	83	85	85.1	153	167	151	156.8	142	141	144	142	105	150	128	126.6		1.84	2.28E-03	1	0		1.67	2.62E-03	1	0		1.49	7.36E-02	0	0		0	0		0	0		0	0		1	0
239166_at	MARK3	4140	60	62	66	62.7	112	117	124	117.6	131	115	131	125	41	58	44	46.8		1.88	2.90E-03	1	0		2	9.29E-03	1	0		-1.34	1.51E-01	0	0		0	0		0	0		0	0		1	0
214696_at	MGC14376	84981	371	369	377	372.3	883	969	1005	951.2	903	818	796	838	208	230	210	215.7		2.55	1.54E-03	1	0		2.25	4.71E-03	1	0		-1.73	3.57E-03	0	1		1	0		1	0		1	0		1	0
242671_at	MID1	4281	778	752	774	767.9	1622	1642	1657	1640.6	1939	1881	1645	1817	63	51	38	49.7		2.14	5.71E-04	1	0		2.37	6.36E-03	1	0		-15.46	3.04E-03	0	1		1	0		1	0		1	0		1	0
243010_at	MSI2	124540	72	62	57	63.5	282	264	253	266.3	254	235	249	246	83	69	63	71.1		4.19	2.14E-03	1	0		3.87	5.21E-03	1	0		1.12	4.86E-01	0	0		0	0		0	0		0	0		1	0
240466_at	MTUS1	57509	42	42	45	43.3	452	506	427	460.4	604	424	502	504	37	34	30	33.5		10.64	8.44E-04	1	0		11.66	3.97E-03	1	0		-1.29	6.57E-02	0	0		0	0		0	0		0	0		1	0
227342_s_at	MYEOV	26579	169	183	182	177.9	356	316	336	336	308	292	307	302	114	106	100	106.4		1.89	3.24E-03	1	0		1.7	6.03E-03	1	0		-1.67	7.69E-03	0	1		1	0		1	0		1	0		1	0
233223_at	NEDD9	4739	155	150	141	148.8	479	510	476	487.9	646	574	566	594	49	51	63	53.8		3.28	9.98E-04	1	0		3.99	2.96E-03	1	0		-2.76	6.76E-03	0	1		1	0		1	0		1	0		1	0
1569020_at	NEDD9	4739	74	71	68	71	571	601	589	587.2	686	554	629	621	66	49	48	53.8		8.27	5.67E-04	1	0		8.74	2.75E-03	1	0		-1.32	1.47E-01	0	0		0	0		0	0		0	0		1	0
204538_x_at	NPIP	9284	1126	1152	1149	1142.5	2290	2121	2091	2165.3	1793	1797	1933	1839	1197	1251	1230	1225.4		1.9	1.76E-03	1	0		1.61	5.39E-03	1	0		1.07	4.73E-02	0	0		0	0		0	0		0	0		1	0
214870_x_at	NPIP /// LOC23117 /// LOC339047 /// LOC440341 /// LOC642778 /// LOC642799	23117 /// 339047 /// 440341 /// 642778 /// 642799 /// 9284	852	859	838	849.6	1749	1592	1557	1630.3	1308	1291	1379	1325	837	910	873	872.7		1.92	2.36E-03	1	0		1.56	4.75E-03	1	0		1.03	4.82E-01	0	0		0	0		0	0		0	0		1	0
214136_at	NUDT13	25961	50	51	47	49.5	98	94	94	95.3	84	80	78	80	70	62	53	61.1		1.93	1.53E-03	1	0		1.62	7.90E-03	1	0		1.23	1.64E-01	0	0		0	0		0	0		0	0		1	0
213615_at	OACT5	10162	140	137	143	139.9	246	245	215	235	227	205	214	215	128	110	114	116.9		1.68	5.35E-03	1	0		1.54	9.11E-03	1	0		-1.2	7.37E-02	0	0		0	0		0	0		0	0		1	0
218809_at	PANK2	80025	287	298	289	291.5	794	845	785	807.6	837	824	756	805	230	217	188	211.2		2.77	9.22E-04	1	0		2.76	2.84E-03	1	0		-1.38	3.68E-02	0	0		0	0		0	0		0	0		1	0
240450_at	PAPPA	5069	82	73	82	79.1	219	255	255	242.1	259	224	247	243	25	24	19	22.6		3.06	2.38E-03	1	0		3.07	4.99E-03	1	0		-3.5	6.05E-03	0	1		1	0		1	0		1	0		1	0
229428_at	PARG	8505	405	371	401	392.1	798	729	774	766.4	733	668	721	707	246	209	181	210.1		1.95	2.42E-03	1	0		1.8	7.50E-03	1	0		-1.87	2.22E-02	0	0		0	0		0	0		0	0		1	0
239210_at	PBX1	5087	55	59	48	53.6	612	542	594	581.5	457	314	371	376	32	25	31	28.9		10.84	1.05E-03	1	0		7.01	7.20E-03	1	0		-1.86	2.59E-02	0	0		0	0		0	0		0	0		1	0
203378_at	PCF11	51585	222	248	225	231.1	543	550	543	545.4	462	495	433	463	65	57	56	59.4		2.36	1.50E-03	1	0		2	8.91E-03	1	0		-3.89	2.05E-03	0	1		1	0		1	0		1	0		1	0
1556763_at	PDE4D	5144	182	183	193	185.7	332	336	356	341.4	341	307	310	319	84	70	66	73.2		1.84	1.86E-03	1	0		1.72	8.13E-03	1	0		-2.54	6.15E-03	0	1		1	0		1	0		1	0		1	0
236610_at	PDE4D	5144	280	256	258	264.7	681	763	779	739.8	668	605	667	646	61	69	61	63.3		2.79	1.95E-03	1	0		2.44	4.81E-03	1	0		-4.18	1.55E-03	0	1		1	0		1	0		1	0		1	0
1554717_a_at	PDE4D	5144	127	134	128	129.6	819	841	791	816.7	961	862	912	911	105	63	73	78.3		6.3	5.53E-04	1	0		7.03	2.09E-03	1	0		-1.65	1.02E-01	0	0		0	0		0	0		0	0		1	0
233319_x_at	PHACTR4	65979	96	96	93	95.1	169	166	174	169.4	161	179	157	165	98	85	89	90.4		1.78	9.98E-04	1	0		1.74	9.37E-03	1	0		-1.05	4.53E-01	0	0		0	0		0	0		0	0		1	0
225321_s_at	PILRB	29990	357	343	376	358.4	918	958	860	910.9	833	762	805	800	582	671	695	647.3		2.54	1.70E-03	1	0		2.23	4.60E-03	1	0		1.81	9.82E-03	1	0		0	0		0	0		0	0		1	0
218378_s_at	PRKRIP1	79706	174	200	182	184.9	523	517	514	517.6	432	457	456	448	143	163	176	160		2.8	1.46E-03	1	0		2.42	4.88E-03	1	0		-1.16	2.30E-01	0	0		0	0		0	0		0	0		1	0
225183_at	PRO0149	29035	448	452	462	454	747	772	747	755.5	768	718	773	752	46	38	22	33.8		1.66	9.92E-04	1	0		1.66	4.88E-03	1	0		-13.44	7.08E-03	0	1		1	0		1	0		1	0		1	0
205577_at	PYGM	5837	55	57	63	58	230	217	202	215.6	177	195	183	185	75	83	56	70.6		3.72	1.59E-03	1	0		3.19	3.97E-03	1	0		1.22	3.19E-01	0	0		0	0		0	0		0	0		1	0
231097_at	RBPMS	11030	54	56	54	54.4	91	83	88	87.4	92	98	107	99	51	65	62	59		1.61	2.54E-03	1	0		1.82	9.14E-03	1	0		1.08	4.64E-01	0	0		0	0		0	0		0	0		1	0
205748_s_at	RNF126	55658	198	207	197	200.9	430	403	392	408.1	339	352	328	339	189	206	229	207.4		2.03	1.68E-03	1	0		1.69	4.82E-03	1	0		1.03	7.18E-01	0	0		0	0		0	0		0	0		1	0
203624_at	RP13-297E16.1	8227	532	557	543	544.1	1285	1379	1289	1317.1	1050	1061	1086	1066	399	428	398	408.2		2.42	1.02E-03	1	0		1.96	2.62E-03	1	0		-1.33	8.43E-03	0	0		0	0		0	0		0	0		1	0
210269_s_at	RP13-297E16.1	8227	169	168	172	169.5	402	416	399	405.9	306	304	300	303	126	157	144	141.9		2.39	5.96E-04	1	0		1.79	1.69E-03	1	0		-1.19	1.34E-01	0	0		0	0		0	0		0	0		1	0
238120_at	RPH3AL	9501	95	73	93	86.2	368	362	364	364.9	328	305	336	323	107	95	93	97.9		4.23	2.59E-03	1	0		3.74	7.73E-03	1	0		1.14	3.88E-01	0	0		0	0		0	0		0	0		1	0
209486_at	SAS10	57050	393	433	413	412.9	828	841	833	834	781	740	766	762	79	71	71	73.6		2.02	1.50E-03	1	0		1.85	5.21E-03	1	0		-5.61	1.18E-03	0	1		1	0		1	0		1	0		1	0
1558919_a_at	SEC23IP	11196	48	39	39	42	221	222	209	217.2	236	172	208	204	37	42	49	42.6		5.18	1.67E-03	1	0		4.86	8.52E-03	1	0		1.02	9.28E-01	0	0		0	0		0	0		0	0		1	0
237475_x_at	SEPP1	6414	279	269	258	268.7	486	424	489	465.5	418	412	405	412	216	256	231	234		1.73	6.33E-03	1	0		1.53	5.94E-03	1	0		-1.15	1.54E-01	0	0		0	0		0	0		0	0		1	0
201696_at	SFRS4	6429	534	565	547	548.4	803	882	912	864.2	873	873	908	885	448	447	438	444.3		1.58	5.95E-03	1	0		1.61	4.11E-03	1	0		-1.23	6.74E-03	0	0		0	0		0	0		0	0		1	0
218797_s_at	SIRT7	51547	301	285	298	294.8	548	492	524	520.6	461	447	428	445	175	153	186	171		1.77	2.76E-03	1	0		1.51	7.40E-03	1	0		-1.72	1.15E-02	0	0		0	0		0	0		0	0		1	0
220796_x_at	SLC35E1	79939	338	345	337	340.2	598	611	606	605.3	539	544	525	536	246	322	309	290.8		1.78	5.71E-04	1	0		1.57	2.62E-03	1	0		-1.17	2.49E-01	0	0		0	0		0	0		0	0		1	0
237058_x_at	SLC6A13	6540	35	33	33	33.5	600	584	645	609.2	442	381	395	405	45	62	39	47.8		18.18	4.73E-04	1	0		12.09	2.09E-03	1	0		1.43	1.51E-01	0	0		0	0		0	0		0	0		1	0
212947_at	SLC9A8	23315	114	106	108	109.2	264	264	256	261.1	230	207	231	222	95	112	103	103.4		2.39	9.98E-04	1	0		2.03	6.49E-03	1	0		-1.06	4.79E-01	0	0		0	0		0	0		0	0		1	0
220460_at	SLCO1C1	53919	29	30	32	30.2	286	288	256	276.3	258	166	211	208	32	29	25	28.9		9.15	7.67E-04	1	0		6.9	7.50E-03	1	0		-1.04	6.96E-01	0	0		0	0		0	0		0	0		1	0
208794_s_at	SMARCA4	6597	55	58	62	58.2	250	247	216	237.4	147	126	147	140	38	56	61	50.9		4.08	1.55E-03	1	0		2.41	8.18E-03	1	0		-1.14	5.42E-01	0	0		0	0		0	0		0	0		1	0
213720_s_at	SMARCA4	6597	60	55	64	59.5	164	209	154	174.3	132	123	140	131	67	60	58	61.4		2.93	6.51E-03	1	0		2.21	8.47E-03	1	0		1.03	7.31E-01	0	0		0	0		0	0		0	0		1	0
215714_s_at	SMARCA4	6597	63	69	72	67.9	216	213	217	215.3	172	180	176	176	60	59	68	62.2		3.17	1.26E-03	1	0		2.59	4.19E-03	1	0		-1.09	3.49E-01	0	0		0	0		0	0		0	0		1	0
210357_s_at	SMOX	54498	816	823	830	822.8	1754	1711	1586	1682	1536	1571	1702	1602	332	433	372	376.6		2.04	1.64E-03	1	0		1.95	4.69E-03	1	0		-2.18	9.06E-03	0	1		1	0		1	0		1	0		1	0
1555680_a_at	SMOX	54498	198	217	218	210.6	345	307	351	333.9	326	346	340	337	111	80	110	99.1		1.59	9.62E-03	1	0		1.6	9.37E-03	1	0		-2.12	2.20E-02	0	0		0	0		0	0		0	0		1	0
204729_s_at	STX1A	6804	231	218	230	225.9	495	482	478	485	409	391	441	413	173	145	148	154.6		2.15	9.77E-04	1	0		1.83	7.41E-03	1	0		-1.46	2.43E-02	0	0		0	0		0	0		0	0		1	0
222214_at	SUZ12P	440423	65	62	71	65.9	117	120	127	121.4	133	126	130	130	46	61	71	58.1		1.84	4.13E-03	1	0		1.97	7.40E-03	1	0		-1.13	5.29E-01	0	0		0	0		0	0		0	0		1	0
215612_at	TBC1D5	9779	29	31	31	30.4	141	131	123	131.6	126	110	129	121	23	28	21	23.7		4.32	1.15E-03	1	0		3.99	3.61E-03	1	0		-1.29	1.09E-01	0	0		0	0		0	0		0	0		1	0
226408_at	TEAD2	8463	162	168	173	167.5	365	353	321	346.1	278	291	308	292	199	182	179	186.2		2.07	2.61E-03	1	0		1.74	6.88E-03	1	0		1.11	1.38E-01	0	0		0	0		0	0		0	0		1	0
239561_at	THRAP2	23389	118	112	109	112.8	409	378	408	398	596	521	503	539	78	68	60	68.3		3.53	9.89E-04	1	0		4.77	3.01E-03	1	0		-1.65	2.58E-02	0	0		0	0		0	0		0	0		1	0
232089_at	TIGD7	91151	32	29	31	30.9	73	81	67	73.3	56	57	63	59	29	31	29	29.7		2.37	3.86E-03	1	0		1.9	7.89E-03	1	0		-1.04	4.55E-01	0	0		0	0		0	0		0	0		1	0
227356_at	TMCC1	23023	216	202	214	210.8	457	532	524	503.3	464	408	430	433	173	162	138	157.4		2.39	2.65E-03	1	0		2.06	6.25E-03	1	0		-1.34	6.24E-02	0	0		0	0		0	0		0	0		1	0
236430_at	TMED6	146456	30	34	29	30.9	119	140	131	129.6	94	93	94	93	41	30	32	33.8		4.19	1.80E-03	1	0		3.02	3.74E-03	1	0		1.09	5.68E-01	0	0		0	0		0	0		0	0		1	0
228925_at	TMEM116	89894	41	37	37	38.5	319	369	351	345.7	256	196	195	214	31	30	36	32.1		8.98	9.22E-04	1	0		5.55	5.82E-03	1	0		-1.2	1.36E-01	0	0		0	0		0	0		0	0		1	0
224185_at	TP53	7157	103	110	111	107.7	298	313	277	295.4	424	346	390	385	70	52	49	56.2		2.74	1.60E-03	1	0		3.58	4.88E-03	1	0		-1.92	3.27E-02	0	0		0	0		0	0		0	0		1	0
235705_at	TRIO	7204	98	100	106	101.5	299	280	249	275.1	264	276	264	268	104	78	74	84.1		2.71	2.56E-03	1	0		2.64	2.74E-03	1	0		-1.21	2.84E-01	0	0		0	0		0	0		0	0		1	0
1556449_at	TTC15	51112	83	76	83	81	149	149	152	150.3	137	143	153	144	81	84	103	88.9		1.86	1.88E-03	1	0		1.78	8.68E-03	1	0		1.1	4.48E-01	0	0		0	0		0	0		0	0		1	0
201343_at	UBE2D2	7322	543	520	509	523.8	1002	981	1005	996.1	805	782	787	792	430	436	410	425.2		1.9	1.09E-03	1	0		1.51	4.88E-03	1	0		-1.23	1.52E-02	0	0		0	0		0	0		0	0		1	0
242403_at	UBE2D3	7323	133	133	136	134.1	364	320	315	332.4	291	245	266	267	82	71	78	76.8		2.48	2.00E-03	1	0		1.99	8.57E-03	1	0		-1.75	5.85E-03	0	1		1	0		1	0		1	0		1	0
242673_at	UBE3C	9690	102	108	123	110.4	564	520	510	530.9	480	416	427	440	107	83	73	86.8		4.81	1.50E-03	1	0		3.99	5.07E-03	1	0		-1.27	2.36E-01	0	0		0	0		0	0		0	0		1	0
237465_at	USP53	54532	100	99	90	96.2	308	329	374	335.8	296	253	283	277	86	70	68	74.2		3.49	2.09E-03	1	0		2.88	5.21E-03	1	0		-1.3	1.06E-01	0	0		0	0		0	0		0	0		1	0
211149_at	UTY	7404	35	39	37	36.9	67	75	68	69.8	67	72	66	68	30	33	31	31.1		1.89	3.24E-03	1	0		1.84	6.88E-03	1	0		-1.19	5.31E-02	0	0		0	0		0	0		0	0		1	0
1556543_at	ZCCHC7	84186	45	43	42	43.4	71	64	62	65.2	92	80	80	84	22	29	32	27.4		1.5	9.27E-03	1	0		1.93	9.44E-03	1	0		-1.59	7.08E-02	0	0		0	0		0	0		0	0		1	0
57539_at	ZGPAT	84619	115	112	119	115.6	268	234	212	236.9	186	178	184	183	90	99	116	100.8		2.05	6.77E-03	1	0		1.58	4.75E-03	1	0		-1.15	2.66E-01	0	0		0	0		0	0		0	0		1	0
210281_s_at	ZNF198	7750	89	96	88	90.8	180	186	177	180.9	185	162	174	174	67	78	83	75.7		1.99	1.80E-03	1	0		1.91	8.68E-03	1	0		-1.2	1.52E-01	0	0		0	0		0	0		0	0		1	0
227195_at	ZNF503	84858	477	500	529	501.3	1646	1587	1526	1585.4	994	1075	933	999	29	32	42	33.7		3.16	1.14E-03	1	0		1.99	8.68E-03	1	0		-14.88	2.16E-03	0	1		1	0		1	0		1	0		1	0
235493_at	ZNF638	27332	99	107	99	101.5	323	297	311	310.2	226	200	232	219	83	92	56	75.3		3.06	1.09E-03	1	0		2.16	7.48E-03	1	0		-1.35	2.40E-01	0	0		0	0		0	0		0	0		1	0
228864_at	ZNF653	115950	37	35	36	36.1	80	73	77	76.5	64	60	56	60	28	27	37	30.4		2.12	1.58E-03	1	0		1.66	8.35E-03	1	0		-1.19	2.59E-01	0	0		0	0		0	0		0	0		1	0
215191_at	---	---	26	27	31	27.9	101	90	81	90.2	68	38	53	52	17	17	18	17.3		3.23	3.15E-03	1	0		1.85	1.20E-01	0	0		-1.62	9.52E-03	0	1		0	0		1	0		0	0		0	0
226146_at	---	---	567	523	518	535.8	915	925	943	927.6	858	770	874	833	215	159	158	175.2		1.73	2.28E-03	1	0		1.55	1.83E-02	0	0		-3.06	8.25E-03	0	1		0	0		1	0		0	0		0	0
243671_at	---	---	73	72	77	73.9	202	206	175	193.9	110	77	90	91	47	50	44	47		2.62	2.43E-03	1	0		1.23	3.00E-01	0	0		-1.57	8.49E-03	0	1		0	0		1	0		0	0		0	0
222472_at	AFTIPHILIN	54812	143	129	135	135.5	227	233	270	242.8	167	111	154	142	70	64	61	64.7		1.79	7.93E-03	1	0		1.05	8.47E-01	0	0		-2.09	4.53E-03	0	1		0	0		1	0		0	0		0	0
214182_at	ARF6	382	341	359	355	351.8	492	549	558	532	336	324	330	330	56	52	57	54.8		1.51	7.51E-03	1	0		-1.07	1.25E-01	0	0		-6.42	8.10E-04	0	1		0	0		1	0		0	0		0	0
1557688_at	ARHGAP26	23092	111	100	94	101.4	296	281	261	278.5	286	233	287	267	54	46	51	50.1		2.75	2.66E-03	1	0		2.64	1.20E-02	0	0		-2.02	8.39E-03	0	1		0	0		1	0		0	0		0	0
221230_s_at	ARID4B	51742	483	504	505	497	785	921	918	872.4	795	755	630	723	81	78	61	72.7		1.76	6.65E-03	1	0		1.45	5.54E-02	0	0		-6.83	2.37E-03	0	1		0	0		1	0		0	0		0	0
218799_at	ATPBD1B	54707	121	110	115	115.4	194	193	188	191.7	171	146	176	164	60	55	68	60.7		1.66	2.35E-03	1	0		1.42	5.02E-02	0	0		-1.9	9.55E-03	0	1		0	0		1	0		0	0		0	0
208445_s_at	BAZ1B	9031	382	394	374	383.3	630	603	633	622	450	446	477	458	171	180	166	172.5		1.62	1.71E-03	1	0		1.19	3.14E-02	0	0		-2.22	1.46E-03	0	1		0	0		1	0		0	0		0	0
204908_s_at	BCL3	602	324	311	333	322.6	541	520	496	518.6	321	364	320	334	73	75	111	84.7		1.61	3.15E-03	1	0		1.04	6.69E-01	0	0		-3.81	9.53E-03	0	1		0	0		1	0		0	0		0	0
228065_at	BCL9L	283149	168	182	170	173.2	264	273	274	270.5	163	154	178	164	55	47	48	49.7		1.56	2.74E-03	1	0		-1.05	5.51E-01	0	0		-3.49	2.29E-03	0	1		0	0		1	0		0	0		0	0
244503_at	BDNF	627	201	182	186	189.4	426	387	411	407.7	327	189	240	246	57	44	39	46		2.15	2.26E-03	1	0		1.3	3.80E-01	0	0		-4.12	6.55E-03	0	1		0	0		1	0		0	0		0	0
243509_at	BTG1	694	65	66	75	68.7	145	135	146	141.9	151	100	118	121	27	27	28	27.1		2.06	3.75E-03	1	0		1.76	7.65E-02	0	0		-2.54	2.71E-03	0	1		0	0		1	0		0	0		0	0
232083_at	C20orf23	55614	225	217	208	216.6	332	336	342	336.7	352	302	312	322	87	94	112	97.4		1.56	2.49E-03	1	0		1.49	2.58E-02	0	0		-2.22	8.83E-03	0	1		0	0		1	0		0	0		0	0
204962_s_at	CENPA	1058	133	127	130	130	196	222	192	202.9	227	158	195	191	88	78	81	82.1		1.56	7.98E-03	1	0		1.47	1.11E-01	0	0		-1.58	6.00E-03	0	1		0	0		1	0		0	0		0	0
241348_at	CGGBP1	8545	71	62	68	66.6	136	137	141	137.8	107	102	78	95	22	20	20	20.7		2.07	2.46E-03	1	0		1.42	1.32E-01	0	0		-3.21	1.98E-03	0	1		0	0		1	0		0	0		0	0
233970_s_at	CGI-09	51605	333	350	345	342.6	531	586	539	551.6	409	370	355	377	195	187	193	192		1.61	3.70E-03	1	0		1.1	2.70E-01	0	0		-1.78	1.41E-03	0	1		0	0		1	0		0	0		0	0
225026_at	CHD6	84181	112	120	107	112.8	202	187	194	194.2	152	79	122	113	54	50	44	49.5		1.72	3.85E-03	1	0		1.01	9.89E-01	0	0		-2.28	6.36E-03	0	1		0	0		1	0		0	0		0	0
225694_at	CRKRS	51755	304	318	318	313.4	484	475	458	472.4	452	474	467	464	123	108	89	105.9		1.51	2.25E-03	1	0		1.48	5.33E-03	0	0		-2.96	6.98E-03	0	1		0	0		1	0		0	0		0	0
1569208_a_at	DKFZP686A01247	22998	63	57	61	60.2	181	165	188	177.7	169	110	157	143	39	37	37	37.7		2.95	1.83E-03	1	0		2.38	3.60E-02	0	0		-1.6	6.78E-03	0	1		0	0		1	0		0	0		0	0
203643_at	ERF	2077	275	273	274	274	458	478	492	475.6	385	343	377	368	85	91	75	83.7		1.74	1.40E-03	1	0		1.34	2.10E-02	0	0		-3.27	2.27E-03	0	1		0	0		1	0		0	0		0	0
52731_at	FLJ20294	55626	132	128	122	127.4	242	211	212	221.1	141	98	106	114	54	67	63	61		1.74	5.86E-03	1	0		-1.12	5.67E-01	0	0		-2.09	8.58E-03	0	1		0	0		1	0		0	0		0	0
238619_at	FLJ43663	378805	320	327	339	328.4	519	528	482	509	599	535	654	594	100	78	80	85.5		1.55	3.93E-03	1	0		1.81	1.59E-02	0	0		-3.84	3.34E-03	0	1		0	0		1	0		0	0		0	0
218880_at	FOSL2	2355	76	82	77	78.2	162	170	160	163.8	116	113	112	114	35	30	34	33		2.09	1.55E-03	1	0		1.45	7.89E-03	0	0		-2.37	3.65E-03	0	1		0	0		1	0		0	0		0	0
207574_s_at	GADD45B	4616	369	332	364	354.8	693	608	657	652	541	529	574	548	96	80	62	77.8		1.84	4.92E-03	1	0		1.54	1.38E-02	0	0		-4.56	7.03E-03	0	1		0	0		1	0		0	0		0	0
55872_at	GM632	57473	158	155	165	159.2	230	255	260	248.2	142	109	141	130	92	79	77	82.3		1.56	6.32E-03	1	0		-1.23	2.39E-01	0	0		-1.93	6.96E-03	0	1		0	0		1	0		0	0		0	0
218092_s_at	HRB /// LOC649094	3267 /// 649094	630	572	551	583.1	928	869	904	900.2	876	790	746	802	355	365	345	354.8		1.54	7.42E-03	1	0		1.38	5.62E-02	0	0		-1.64	6.99E-03	0	1		0	0		1	0		0	0		0	0
222728_s_at	JOSD3	79101	536	503	510	516.4	996	865	957	937.6	761	714	732	736	326	350	311	328.7		1.82	4.26E-03	1	0		1.42	9.13E-03	0	0		-1.57	7.07E-03	0	1		0	0		1	0		0	0		0	0
223295_s_at	LUC7L	55692	418	406	423	415.5	762	718	787	755	659	564	566	595	218	212	237	221.9		1.82	1.96E-03	1	0		1.43	3.13E-02	0	0		-1.87	3.22E-03	0	1		0	0		1	0		0	0		0	0
202484_s_at	MBD2	8932	575	522	555	550	819	880	782	825.9	640	577	555	590	340	334	347	340.2		1.5	8.55E-03	1	0		1.07	4.49E-01	0	0		-1.62	3.82E-03	0	1		0	0		1	0		0	0		0	0
225933_at	MGC16597	339230	179	184	167	176.5	287	298	293	292.6	249	214	236	232	103	90	88	93.1		1.66	2.66E-03	1	0		1.32	5.47E-02	0	0		-1.9	7.48E-03	0	1		0	0		1	0		0	0		0	0
1563321_s_at	MLLT10	8028	135	135	126	132.2	239	219	265	240	266	207	244	238	61	50	55	55.3		1.81	7.13E-03	1	0		1.8	2.50E-02	0	0		-2.39	4.64E-03	0	1		0	0		1	0		0	0		0	0
243003_at	MLLT10	8028	80	74	75	76	128	120	119	122.3	108	75	102	94	42	39	33	37.9		1.61	3.21E-03	1	0		1.24	3.30E-01	0	0		-2.01	9.98E-03	0	1		0	0		1	0		0	0		0	0
1557965_at	MTERFD2	130916	159	141	148	149.4	299	272	304	291.3	305	279	268	283	55	43	46	47.7		1.95	3.83E-03	1	0		1.9	1.03E-02	0	0		-3.13	4.87E-03	0	1		0	0		1	0		0	0		0	0
1557966_x_at	MTERFD2	130916	155	138	150	147.3	259	247	244	250.1	302	271	242	270	42	50	50	46.9		1.7	4.13E-03	1	0		1.84	2.11E-02	0	0		-3.14	3.45E-03	0	1		0	0		1	0		0	0		0	0
226108_at	NHN1	124245	177	174	153	167.5	311	311	290	303.8	210	186	192	196	87	91	91	89.3		1.81	5.20E-03	1	0		1.17	1.92E-01	0	0		-1.88	5.44E-03	0	1		0	0		1	0		0	0		0	0
232144_at	PBX1	5087	142	143	142	142.5	322	275	315	303	242	192	223	218	91	96	82	89.6		2.13	3.08E-03	1	0		1.53	3.67E-02	0	0		-1.59	8.88E-03	0	1		0	0		1	0		0	0		0	0
233273_at	PBX1	5087	58	57	53	56	89	82	88	85.9	121	65	101	93	23	20	20	20.7		1.53	5.73E-03	1	0		1.66	1.88E-01	0	0		-2.7	3.73E-03	0	1		0	0		1	0		0	0		0	0
243586_at	PDE4D	5144	192	164	187	180.5	362	387	409	385.5	322	264	310	298	74	77	70	73.2		2.14	4.30E-03	1	0		1.65	3.51E-02	0	0		-2.47	3.53E-03	0	1		0	0		1	0		0	0		0	0
234118_at	PDE7B	27115	92	77	83	83.8	230	252	222	234.1	211	180	197	196	32	36	30	32.7		2.79	2.90E-03	1	0		2.33	1.08E-02	0	0		-2.57	5.91E-03	0	1		0	0		1	0		0	0		0	0
1555789_s_at	PHF23	79142	285	288	304	292.2	535	569	600	567.3	448	392	425	421	58	50	52	53.3		1.94	2.51E-03	1	0		1.44	2.09E-02	0	0		-5.49	1.19E-03	0	1		0	0		1	0		0	0		0	0
1557948_at	PHLDB3 /// LOC653583	284345 /// 653583	95	88	88	90.2	160	152	143	151.6	148	122	148	139	42	50	50	47.3		1.68	4.69E-03	1	0		1.54	3.83E-02	0	0		-1.91	8.14E-03	0	1		0	0		1	0		0	0		0	0
205218_at	POLR3F	10621	224	204	215	214.2	338	321	316	324.9	341	230	270	277	135	122	127	128.1		1.52	4.85E-03	1	0		1.29	2.64E-01	0	0		-1.67	5.76E-03	0	1		0	0		1	0		0	0		0	0
213225_at	PPM1B	5495	203	197	185	195	430	384	405	406.1	244	187	196	207	114	120	122	118.7		2.08	2.45E-03	1	0		1.06	6.84E-01	0	0		-1.64	4.23E-03	0	1		0	0		1	0		0	0		0	0
201703_s_at	PPP1R10	5514	277	277	292	282.1	522	530	480	510.1	412	413	422	416	72	69	78	72.7		1.81	2.66E-03	1	0		1.47	4.88E-03	0	0		-3.88	1.27E-03	0	1		0	0		1	0		0	0		0	0
1568954_s_at	PRO0149	29035	190	193	178	187.1	314	297	311	307.5	249	234	245	243	21	25	23	23		1.64	2.64E-03	1	0		1.3	2.01E-02	0	0		-8.13	1.29E-03	0	1		0	0		1	0		0	0		0	0
209158_s_at	PSCD2	9266	233	240	227	233.4	411	390	402	400.8	332	314	320	322	154	136	141	143.5		1.72	1.56E-03	1	0		1.38	8.27E-03	0	0		-1.63	6.81E-03	0	1		0	0		1	0		0	0		0	0
244373_at	RAF1	5894	59	57	57	57.5	105	115	108	109.3	96	71	97	87	32	30	27	29.7		1.9	1.91E-03	1	0		1.51	9.45E-02	0	0		-1.94	5.57E-03	0	1		0	0		1	0		0	0		0	0
220746_s_at	RAP80	51720	288	307	315	303.3	482	493	483	486.4	469	456	512	478	160	156	149	155.2		1.6	2.46E-03	1	0		1.58	1.38E-02	0	0		-1.95	2.56E-03	0	1		0	0		1	0		0	0		0	0
238122_at	RBM12B	389677	69	66	67	67.4	181	180	195	185.3	163	118	126	134	27	26	25	25.8		2.75	9.98E-04	1	0		1.99	3.03E-02	0	0		-2.61	1.27E-03	0	1		0	0		1	0		0	0		0	0
51228_at	RBM12B	389677	82	75	79	78.8	140	149	140	142.9	142	110	122	124	35	28	27	30		1.81	2.15E-03	1	0		1.57	4.46E-02	0	0		-2.63	7.75E-03	0	1		0	0		1	0		0	0		0	0
242121_at	RNF12	51132	469	430	463	453.6	823	701	826	781.2	725	589	588	631	276	302	262	279.7		1.72	8.85E-03	1	0		1.39	7.74E-02	0	0		-1.62	9.74E-03	0	1		0	0		1	0		0	0		0	0
218166_s_at	RSF1	51773	70	62	59	63.4	138	137	138	137.6	124	87	112	107	23	25	21	22.8		2.17	2.83E-03	1	0		1.68	7.62E-02	0	0		-2.78	4.03E-03	0	1		0	0		1	0		0	0		0	0
226298_at	RUNDC1	146923	191	182	180	184.3	313	290	279	293.6	240	169	238	213	39	60	46	47.2		1.59	4.90E-03	1	0		1.15	4.94E-01	0	0		-3.9	8.00E-03	0	1		0	0		1	0		0	0		0	0
201586_s_at	SFPQ	6421	1504	1406	1496	1468.3	2261	2107	2270	2211.6	1949	1853	1738	1845	818	831	846	831.3		1.51	4.43E-03	1	0		1.26	4.51E-02	0	0		-1.77	1.96E-03	0	1		0	0		1	0		0	0		0	0
243681_at	SHANK2	22941	197	192	189	192.4	342	316	334	330.4	242	186	211	212	117	114	114	114.6		1.72	1.90E-03	1	0		1.1	4.75E-01	0	0		-1.68	1.19E-03	0	1		0	0		1	0		0	0		0	0
229009_at	SIX5	147912	252	251	245	249.6	371	373	408	383.3	301	262	332	297	97	106	114	105.6		1.54	3.92E-03	1	0		1.19	2.14E-01	0	0		-2.36	3.07E-03	0	1		0	0		1	0		0	0		0	0
1570482_at	SLC22A3	6581	127	123	128	125.8	226	209	221	218.5	244	189	206	212	39	36	31	35		1.74	1.90E-03	1	0		1.68	3.11E-02	0	0		-3.6	2.67E-03	0	1		0	0		1	0		0	0		0	0
217833_at	SYNCRIP	10492	294	325	329	315.5	457	485	501	480.7	492	449	463	468	212	207	195	204.7		1.52	8.27E-03	1	0		1.48	1.94E-02	0	0		-1.54	9.64E-03	0	1		0	0		1	0		0	0		0	0
219682_s_at	TBX3	6926	129	146	136	136.9	229	251	243	241.1	262	165	185	200	34	34	31	32.7		1.76	4.34E-03	1	0		1.46	1.97E-01	0	0		-4.19	1.41E-03	0	1		0	0		1	0		0	0		0	0
212209_at	THRAP2	23389	1082	979	1005	1021.1	1643	1631	1657	1643.8	1094	1102	1045	1080	618	677	666	653.3		1.61	2.90E-03	1	0		1.06	3.71E-01	0	0		-1.56	7.92E-03	0	1		0	0		1	0		0	0		0	0
232307_at	THRAP2	23389	99	101	100	100.3	210	184	173	188.1	176	111	172	150	62	59	58	59.6		1.87	5.93E-03	1	0		1.5	1.94E-01	0	0		-1.68	1.47E-03	0	1		0	0		1	0		0	0		0	0
225655_at	UHRF1	29128	181	200	184	188.1	296	285	298	292.7	269	231	250	250	122	107	118	115.7		1.56	4.02E-03	1	0		1.33	5.17E-02	0	0		-1.63	9.47E-03	0	1		0	0		1	0		0	0		0	0
203519_s_at	UPF2	26019	280	293	284	285.4	438	439	495	456.3	423	401	407	410	156	163	134	150.4		1.6	5.86E-03	1	0		1.44	6.07E-03	0	0		-1.9	7.98E-03	0	1		0	0		1	0		0	0		0	0
1554441_a_at	WAPAL	23063	134	134	136	134.5	211	224	239	224.2	257	228	272	251	50	45	41	44.9		1.67	3.70E-03	1	0		1.87	1.10E-02	0	0		-3	2.85E-03	0	1		0	0		1	0		0	0		0	0
212267_at	WAPAL	23063	344	340	330	338	791	824	898	836.4	640	561	529	575	84	64	64	70.3		2.47	1.67E-03	1	0		1.7	1.77E-02	0	0		-4.81	3.27E-03	0	1		0	0		1	0		0	0		0	0
227541_at	WDR20	91833	128	137	130	131.7	273	252	262	262.2	262	215	230	235	30	24	29	27.7		1.99	1.78E-03	1	0		1.78	1.72E-02	0	0		-4.76	2.39E-03	0	1		0	0		1	0		0	0		0	0
202173_s_at	ZNF161	7716	478	511	484	490.8	855	779	906	844.9	631	616	536	593	274	257	263	264.6		1.72	5.62E-03	1	0		1.21	1.23E-01	0	0		-1.86	2.12E-03	0	1		0	0		1	0		0	0		0	0
214714_at	ZNF394	84124	137	142	139	139.1	247	242	221	236.2	237	166	204	200	41	46	44	43.8		1.7	3.34E-03	1	0		1.44	1.22E-01	0	0		-3.18	1.18E-03	0	1		0	0		1	0		0	0		0	0
1559025_at	9-Sep	10801	37	33	36	35.1	118	106	108	110.7	100	88	78	88	29	25	28	27.2		3.15	1.47E-03	1	0		2.51	1.08E-02	0	0		-1.29	4.01E-02	0	0		0	0		0	0		0	0		0	0
200902_at	15-Sep	9403	1615	1509	1472	1530.8	2466	2356	2713	2506.9	1716	1671	1348	1569	1563	2206	2308	1996.4		1.64	7.34E-03	1	0		1.03	8.69E-01	0	0		1.3	2.10E-01	0	0		0	0		0	0		0	0		0	0
1555461_at	---	---	79	79	77	78.4	153	194	189	177.9	125	77	96	97	49	62	59	56.5		2.27	6.03E-03	1	0		1.24	4.03E-01	0	0		-1.39	5.01E-02	0	0		0	0		0	0		0	0		0	0
1555925_at	---	---	115	102	106	107.5	215	228	239	227.1	288	203	208	230	83	71	51	67		2.11	2.98E-03	1	0		2.14	3.56E-02	0	0		-1.61	1.06E-01	0	0		0	0		0	0		0	0		0	0
1555926_a_at	---	---	68	65	63	65.4	135	152	161	149.1	196	158	146	165	60	67	61	62.6		2.28	3.46E-03	1	0		2.52	1.45E-02	0	0		-1.04	4.64E-01	0	0		0	0		0	0		0	0		0	0
1555928_at	---	---	180	172	180	177.3	553	570	645	588.1	505	420	378	431	192	249	219	218.8		3.32	1.52E-03	1	0		2.43	1.42E-02	0	0		1.23	1.35E-01	0	0		0	0		0	0		0	0		0	0
1556700_a_at	---	---	22	21	23	21.9	58	57	57	57.2	55	32	48	44	19	24	30	23.8		2.61	1.05E-03	1	0		2	8.15E-02	0	0		1.09	6.88E-01	0	0		0	0		0	0		0	0		0	0
1557051_s_at	---	---	147	132	138	138.9	361	372	327	352.7	262	155	237	213	156	125	137	138.6		2.54	2.27E-03	1	0		1.53	2.04E-01	0	0		-1	9.86E-01	0	0		0	0		0	0		0	0		0	0
1557521_a_at	---	---	58	52	54	54.7	153	183	163	166	144	101	142	128	54	48	46	49.4		3.04	2.17E-03	1	0		2.34	2.90E-02	0	0		-1.11	2.55E-01	0	0		0	0		0	0		0	0		0	0
1557522_x_at	---	---	71	63	66	66.4	210	209	220	212.9	192	149	180	172	57	64	61	60.2		3.21	1.15E-03	1	0		2.59	1.20E-02	0	0		-1.1	2.17E-01	0	0		0	0		0	0		0	0		0	0
1557667_at	---	---	123	135	116	124.3	285	301	292	292.4	200	176	184	186	97	97	99	97.6		2.35	2.25E-03	1	0		1.5	2.98E-02	0	0		-1.27	3.39E-02	0	0		0	0		0	0		0	0		0	0
1559006_at	---	---	60	52	62	58	104	103	106	104.3	105	125	84	103	47	53	59	52.8		1.8	5.40E-03	1	0		1.78	7.37E-02	0	0		-1.1	4.55E-01	0	0		0	0		0	0		0	0		0	0
1559214_at	---	---	68	77	73	72.4	123	130	122	125	94	65	66	74	56	54	52	53.8		1.73	3.97E-03	1	0		1.02	9.20E-01	0	0		-1.34	2.04E-02	0	0		0	0		0	0		0	0		0	0
1559462_at	---	---	65	59	71	64.7	134	127	123	128.2	101	93	94	96	61	60	49	56.4		1.98	5.73E-03	1	0		1.48	3.66E-02	0	0		-1.15	3.41E-01	0	0		0	0		0	0		0	0		0	0
1561469_at	---	---	20	21	21	20.9	38	45	45	42.7	37	40	29	35	24	31	31	28.3		2.05	4.89E-03	1	0		1.68	5.15E-02	0	0		1.36	8.75E-02	0	0		0	0		0	0		0	0		0	0
1561667_at	---	---	65	59	62	61.9	108	119	109	111.9	95	104	88	96	68	76	67	70.1		1.81	3.21E-03	1	0		1.54	2.34E-02	0	0		1.13	1.57E-01	0	0		0	0		0	0		0	0		0	0
1561754_at	---	---	31	29	26	28.7	44	45	46	45	42	29	40	37	34	29	23	28.3		1.57	7.75E-03	1	0		1.28	3.04E-01	0	0		-1.01	9.42E-01	0	0		0	0		0	0		0	0		0	0
1563147_at	---	---	27	27	25	26	38	43	38	39.6	39	32	33	35	33	34	31	32.8		1.52	9.99E-03	1	0		1.33	8.29E-02	0	0		1.26	2.94E-02	0	0		0	0		0	0		0	0		0	0
1566887_x_at	---	---	166	160	156	160.5	238	253	255	248.5	229	194	227	216	139	164	133	144.5		1.55	3.09E-03	1	0		1.35	5.31E-02	0	0		-1.11	3.10E-01	0	0		0	0		0	0		0	0		0	0
1568685_at	---	---	21	24	23	22.8	52	49	53	51.3	35	30	40	35	27	27	29	27.4		2.25	2.14E-03	1	0		1.53	7.00E-02	0	0		1.2	5.79E-02	0	0		0	0		0	0		0	0		0	0
1569582_at	---	---	110	96	93	99.6	210	221	215	215.3	202	149	171	172	88	66	66	72.8		2.16	3.36E-03	1	0		1.73	5.06E-02	0	0		-1.37	1.22E-01	0	0		0	0		0	0		0	0		0	0
1569685_at	---	---	25	26	21	24.2	64	82	71	72	69	34	60	52	25	20	22	22.2		2.97	5.86E-03	1	0		2.15	1.34E-01	0	0		-1.09	5.45E-01	0	0		0	0		0	0		0	0		0	0
1570297_at	---	---	60	69	73	66.9	320	285	290	297.9	240	171	222	209	74	59	58	63.4		4.45	1.78E-03	1	0		3.12	1.63E-02	0	0		-1.05	7.18E-01	0	0		0	0		0	0		0	0		0	0
205501_at	---	---	180	208	195	193.9	442	439	424	434.8	401	326	365	363	190	161	159	169.4		2.24	2.17E-03	1	0		1.87	1.96E-02	0	0		-1.14	2.45E-01	0	0		0	0		0	0		0	0		0	0
209913_x_at	---	---	95	98	108	100.4	271	263	272	268.9	215	182	214	203	93	89	93	91.7		2.68	1.53E-03	1	0		2.02	1.37E-02	0	0		-1.1	1.94E-01	0	0		0	0		0	0		0	0		0	0
210108_at	---	---	314	325	321	320.1	495	531	523	515.8	451	366	456	422	351	351	307	335.7		1.61	1.96E-03	1	0		1.32	1.04E-01	0	0		1.05	4.88E-01	0	0		0	0		0	0		0	0		0	0
213786_at	---	---	319	295	331	314.5	522	530	593	547.1	363	293	319	324	346	458	419	405.2		1.74	6.37E-03	1	0		1.03	8.23E-01	0	0		1.29	1.29E-01	0	0		0	0		0	0		0	0		0	0
213826_s_at	---	---	84	82	83	83	140	151	139	143.2	79	108	72	85	131	84	107	105.7		1.73	1.91E-03	1	0		1.02	9.20E-01	0	0		1.27	2.43E-01	0	0		0	0		0	0		0	0		0	0
214148_at	---	---	107	109	112	109.5	186	212	201	199.3	195	140	185	172	129	105	79	102		1.82	3.08E-03	1	0		1.57	8.01E-02	0	0		-1.07	7.46E-01	0	0		0	0		0	0		0	0		0	0
214353_at	---	---	60	60	61	60.3	155	161	185	166.3	156	112	147	137	62	73	77	70.2		2.76	2.20E-03	1	0		2.28	2.26E-02	0	0		1.17	1.94E-01	0	0		0	0		0	0		0	0		0	0
215185_at	---	---	48	51	48	49.3	94	88	91	90.9	74	67	76	72	50	46	57	50.8		1.84	1.90E-03	1	0		1.47	1.86E-02	0	0		1.03	7.54E-01	0	0		0	0		0	0		0	0		0	0
215304_at	---	---	207	210	219	211.7	334	295	338	321.7	301	268	333	299	154	150	132	144.9		1.52	8.89E-03	1	0		1.41	5.13E-02	0	0		-1.46	1.73E-02	0	0		0	0		0	0		0	0		0	0
215397_x_at	---	---	132	149	156	145	233	231	224	229.1	202	165	184	183	90	80	77	82.3		1.58	9.13E-03	1	0		1.26	1.58E-01	0	0		-1.76	1.35E-02	0	0		0	0		0	0		0	0		0	0
216110_x_at	---	---	25	24	24	24.5	48	54	52	51.5	37	28	31	32	24	20	21	21.5		2.1	2.26E-03	1	0		1.29	1.50E-01	0	0		-1.14	1.97E-01	0	0		0	0		0	0		0	0		0	0
216568_x_at	---	---	126	117	114	119.2	261	235	242	245.8	171	193	170	178	137	197	221	181.4		2.06	2.66E-03	1	0		1.49	2.28E-02	0	0		1.52	1.26E-01	0	0		0	0		0	0		0	0		0	0
216858_x_at	---	---	177	162	157	165.4	332	306	344	326.8	265	275	307	282	120	224	199	174.9		1.98	3.88E-03	1	0		1.7	1.70E-02	0	0		1.06	8.54E-01	0	0		0	0		0	0		0	0		0	0
216859_x_at	---	---	49	41	40	43.1	105	95	105	101.5	82	45	58	60	34	40	50	40.9		2.36	4.56E-03	1	0		1.39	3.40E-01	0	0		-1.05	7.91E-01	0	0		0	0		0	0		0	0		0	0
217467_at	---	---	32	27	29	29.5	53	55	58	55.3	38	45	35	39	40	44	53	45.5		1.87	6.27E-03	1	0		1.32	1.58E-01	0	0		1.54	5.41E-02	0	0		0	0		0	0		0	0		0	0
217651_at	---	---	56	53	59	55.7	101	113	95	102.7	64	42	63	56	53	37	39	42.4		1.84	6.85E-03	1	0		-1	9.93E-01	0	0		-1.32	1.80E-01	0	0		0	0		0	0		0	0		0	0
217679_x_at	---	---	289	284	271	281.4	528	470	484	493.5	387	362	396	381	235	278	284	264.9		1.75	3.53E-03	1	0		1.36	1.75E-02	0	0		-1.06	5.25E-01	0	0		0	0		0	0		0	0		0	0
220352_x_at	---	---	92	98	99	96.3	156	160	159	158.2	131	113	127	124	81	55	60	64.4		1.64	2.20E-03	1	0		1.28	6.12E-02	0	0		-1.5	9.43E-02	0	0		0	0		0	0		0	0		0	0
220915_s_at	---	---	33	32	35	33.1	53	51	57	53.7	51	36	47	44	30	27	24	26.7		1.62	5.99E-03	1	0		1.34	1.88E-01	0	0		-1.24	9.89E-02	0	0		0	0		0	0		0	0		0	0
223410_s_at	---	---	81	71	84	78.6	138	151	152	147.2	146	126	150	141	76	58	62	64.8		1.87	6.12E-03	1	0		1.79	2.31E-02	0	0		-1.21	2.23E-01	0	0		0	0		0	0		0	0		0	0
224082_at	---	---	50	51	53	51.4	151	134	127	137.1	90	88	80	86	57	49	43	49.3		2.67	2.28E-03	1	0		1.67	1.08E-02	0	0		-1.04	7.54E-01	0	0		0	0		0	0		0	0		0	0
224254_x_at	---	---	37	37	43	39	75	74	74	74.4	42	39	47	43	33	36	37	35.1		1.91	3.24E-03	1	0		1.09	4.77E-01	0	0		-1.11	2.27E-01	0	0		0	0		0	0		0	0		0	0
224549_x_at	---	---	276	306	290	290.7	460	537	490	494.8	437	364	413	403	213	297	211	237.2		1.7	7.38E-03	1	0		1.39	5.21E-02	0	0		-1.23	2.73E-01	0	0		0	0		0	0		0	0		0	0
225066_at	---	---	53	46	53	50.5	103	102	96	100	98	65	83	81	49	49	46	47.6		1.98	4.17E-03	1	0		1.6	1.11E-01	0	0		-1.06	4.56E-01	0	0		0	0		0	0		0	0		0	0
225549_at	---	---	674	727	687	695.5	1252	1079	1112	1145.3	1005	990	947	980	882	987	1009	957.6		1.65	7.40E-03	1	0		1.41	1.10E-02	0	0		1.38	2.20E-02	0	0		0	0		0	0		0	0		0	0
225923_at	---	---	220	243	225	229	375	356	357	362.6	336	265	338	311	231	185	172	194.8		1.58	4.26E-03	1	0		1.36	1.18E-01	0	0		-1.18	2.80E-01	0	0		0	0		0	0		0	0		0	0
226250_at	---	---	95	94	100	96.4	169	153	155	159.2	124	109	118	117	76	57	60	64		1.65	3.71E-03	1	0		1.21	7.05E-02	0	0		-1.51	4.87E-02	0	0		0	0		0	0		0	0		0	0
226458_at	---	---	121	122	116	119.6	172	204	194	189.7	184	133	147	153	67	40	53	52.3		1.59	9.45E-03	1	0		1.28	2.10E-01	0	0		-2.29	3.34E-02	0	0		0	0		0	0		0	0		0	0
226571_s_at	---	---	164	155	160	159.7	283	280	251	270.9	184	202	190	192	227	269	250	248		1.7	4.34E-03	1	0		1.2	4.68E-02	0	0		1.55	1.33E-02	0	0		0	0		0	0		0	0		0	0
227576_at	---	---	344	371	350	354.5	599	529	565	563.6	519	436	485	479	333	364	371	355.6		1.59	6.07E-03	1	0		1.35	5.08E-02	0	0		1	9.61E-01	0	0		0	0		0	0		0	0		0	0
227603_at	---	---	123	112	116	116.8	193	207	210	203.2	228	200	234	220	123	107	106	111.6		1.74	3.55E-03	1	0		1.88	1.23E-02	0	0		-1.05	5.78E-01	0	0		0	0		0	0		0	0		0	0
228106_at	---	---	100	93	97	96.6	222	218	223	221.1	147	98	134	124	71	63	59	64.4		2.29	9.32E-04	1	0		1.29	2.95E-01	0	0		-1.5	2.02E-02	0	0		0	0		0	0		0	0		0	0
228612_at	---	---	193	203	189	195.1	459	479	514	483.7	453	363	413	408	229	209	192	209.6		2.48	1.65E-03	1	0		2.09	1.30E-02	0	0		1.07	3.95E-01	0	0		0	0		0	0		0	0		0	0
228642_at	---	---	244	249	262	251.4	543	550	536	543	427	370	391	396	254	219	213	228		2.16	1.01E-03	1	0		1.57	1.61E-02	0	0		-1.1	2.91E-01	0	0		0	0		0	0		0	0		0	0
228664_at	---	---	394	339	358	362.8	604	604	623	610.3	507	435	597	509	423	412	419	418.1		1.68	5.39E-03	1	0		1.4	1.33E-01	0	0		1.15	1.06E-01	0	0		0	0		0	0		0	0		0	0
228734_at	---	---	45	41	37	41	71	80	75	75.3	59	42	42	47	54	48	32	43.7		1.84	7.54E-03	1	0		1.15	5.31E-01	0	0		1.07	8.03E-01	0	0		0	0		0	0		0	0		0	0
228856_at	---	---	59	55	60	57.9	91	93	91	91.5	71	47	73	63	38	40	39	38.8		1.58	2.69E-03	1	0		1.08	7.70E-01	0	0		-1.49	6.04E-03	0	0		0	0		0	0		0	0		0	0
228905_at	---	---	85	82	81	82.4	156	173	180	169.6	117	105	108	110	64	81	63	69		2.06	2.69E-03	1	0		1.33	2.18E-02	0	0		-1.2	2.02E-01	0	0		0	0		0	0		0	0		0	0
229153_at	---	---	92	94	98	94.4	184	177	166	175.1	148	136	167	150	100	108	103	103.3		1.85	2.46E-03	1	0		1.59	2.74E-02	0	0		1.09	1.03E-01	0	0		0	0		0	0		0	0		0	0
229202_at	---	---	184	196	183	187.7	492	476	426	463.6	295	238	331	285	171	152	139	153.3		2.47	2.20E-03	1	0		1.52	8.55E-02	0	0		-1.22	1.03E-01	0	0		0	0		0	0		0	0		0	0
229221_at	---	---	38	41	37	38.9	84	88	104	91.5	103	69	107	91	47	31	30	35.2		2.35	4.72E-03	1	0		2.34	4.21E-02	0	0		-1.11	6.56E-01	0	0		0	0		0	0		0	0		0	0
229754_at	---	---	84	68	82	77.4	159	167	147	157.7	135	85	121	112	62	87	63	69.9		2.04	8.63E-03	1	0		1.44	2.42E-01	0	0		-1.11	6.00E-01	0	0		0	0		0	0		0	0		0	0
229926_at	---	---	39	42	35	38.3	203	217	218	212.6	124	82	91	98	29	23	25	25.7		5.55	1.23E-03	1	0		2.55	3.09E-02	0	0		-1.49	4.63E-02	0	0		0	0		0	0		0	0		0	0
230177_at	---	---	226	198	209	210.5	340	341	342	340.8	255	213	207	224	207	225	220	217.3		1.62	4.46E-03	1	0		1.06	6.41E-01	0	0		1.03	6.35E-01	0	0		0	0		0	0		0	0		0	0
230227_at	---	---	27	25	26	25.9	69	92	75	78	79	55	88	73	26	31	35	30.4		3.01	4.78E-03	1	0		2.8	3.04E-02	0	0		1.17	2.48E-01	0	0		0	0		0	0		0	0		0	0
230479_at	---	---	94	82	84	86.6	157	185	182	174.3	138	87	107	109	62	70	51	60.5		2.01	6.33E-03	1	0		1.26	3.70E-01	0	0		-1.43	8.29E-02	0	0		0	0		0	0		0	0		0	0
230885_at	---	---	52	47	57	51.9	101	111	106	105.9	100	83	105	96	49	46	55	49.8		2.04	5.04E-03	1	0		1.84	3.06E-02	0	0		-1.04	7.20E-01	0	0		0	0		0	0		0	0		0	0
231249_at	---	---	79	81	81	80.5	158	140	160	152.1	122	112	98	110	82	73	91	81.8		1.89	3.48E-03	1	0		1.37	6.18E-02	0	0		1.02	8.66E-01	0	0		0	0		0	0		0	0		0	0
231478_at	---	---	21	20	21	20.5	63	51	43	51.9	77	47	78	66	26	24	19	22.8		2.54	9.62E-03	1	0		3.2	2.92E-02	0	0		1.11	4.52E-01	0	0		0	0		0	0		0	0		0	0
232790_at	---	---	156	148	153	152.4	277	259	271	269.2	213	158	178	182	175	143	167	160.7		1.77	1.67E-03	1	0		1.19	2.95E-01	0	0		1.05	5.75E-01	0	0		0	0		0	0		0	0		0	0
233105_at	---	---	58	52	63	57.7	118	119	118	118.4	119	84	92	97	38	39	36	37.7		2.05	4.26E-03	1	0		1.68	7.93E-02	0	0		-1.53	1.89E-02	0	0		0	0		0	0		0	0		0	0
234084_x_at	---	---	148	128	157	144.1	288	263	301	283.4	167	140	132	146	153	151	153	152.2		1.97	8.22E-03	1	0		1.01	9.57E-01	0	0		1.06	5.50E-01	0	0		0	0		0	0		0	0		0	0
234100_at	---	---	35	30	37	33.8	64	73	73	69.7	65	72	89	75	40	41	36	39		2.06	7.58E-03	1	0		2.21	2.96E-02	0	0		1.15	2.17E-01	0	0		0	0		0	0		0	0		0	0
235134_at	---	---	123	118	130	123.5	190	181	192	187.6	193	179	159	177	236	215	241	230.5		1.52	4.97E-03	1	0		1.43	4.61E-02	0	0		1.87	5.10E-03	1	0		0	0		0	0		0	0		0	0
235217_at	---	---	36	46	40	40.2	187	166	167	173	173	113	110	129	38	50	44	43.7		4.3	2.40E-03	1	0		3.2	2.94E-02	0	0		1.09	5.98E-01	0	0		0	0		0	0		0	0		0	0
235223_at	---	---	75	64	69	69.2	107	109	107	107.5	82	61	74	72	74	70	75	72.9		1.55	8.29E-03	1	0		1.03	8.58E-01	0	0		1.05	5.02E-01	0	0		0	0		0	0		0	0		0	0
235468_at	---	---	257	257	253	255.5	503	440	489	476.6	389	303	320	335	207	229	222	219.1		1.87	3.18E-03	1	0		1.31	1.17E-01	0	0		-1.17	4.15E-02	0	0		0	0		0	0		0	0		0	0
235539_at	---	---	37	35	35	35.5	52	61	58	56.9	50	39	52	47	46	39	37	40.7		1.6	7.59E-03	1	0		1.31	1.70E-01	0	0		1.14	2.30E-01	0	0		0	0		0	0		0	0		0	0
235573_at	---	---	73	68	66	69.1	102	101	110	104	107	79	86	90	73	59	59	63.4		1.51	7.12E-03	1	0		1.3	1.81E-01	0	0		-1.09	4.63E-01	0	0		0	0		0	0		0	0		0	0
235579_at	---	---	306	261	234	265.3	817	927	876	872.2	715	483	489	553	193	207	243	213.3		3.29	3.74E-03	1	0		2.08	6.32E-02	0	0		-1.24	2.08E-01	0	0		0	0		0	0		0	0		0	0
235628_x_at	---	---	47	52	53	50.6	81	75	85	80.3	60	58	56	58	64	59	59	60.3		1.59	7.73E-03	1	0		1.14	1.32E-01	0	0		1.19	6.49E-02	0	0		0	0		0	0		0	0		0	0
236256_at	---	---	50	44	49	47.6	80	78	85	81.1	71	57	88	71	54	45	42	46.7		1.7	5.34E-03	1	0		1.49	1.60E-01	0	0		-1.02	8.97E-01	0	0		0	0		0	0		0	0		0	0
236355_s_at	---	---	63	58	57	59.6	97	103	91	96.7	91	72	85	82	41	33	35	35.9		1.62	6.51E-03	1	0		1.38	8.45E-02	0	0		-1.66	1.85E-02	0	0		0	0		0	0		0	0		0	0
236402_at	---	---	31	35	34	33.2	74	77	70	73.7	83	39	67	60	24	18	19	20		2.22	2.12E-03	1	0		1.81	2.10E-01	0	0		-1.66	3.12E-02	0	0		0	0		0	0		0	0		0	0
236656_s_at	---	---	212	192	206	203.2	387	345	331	353.5	293	263	296	284	195	167	152	170.7		1.74	7.05E-03	1	0		1.4	2.92E-02	0	0		-1.19	1.94E-01	0	0		0	0		0	0		0	0		0	0
237110_at	---	---	43	44	50	45.6	72	78	79	76.4	72	61	59	64	47	56	61	54.4		1.68	7.51E-03	1	0		1.4	7.52E-02	0	0		1.19	2.27E-01	0	0		0	0		0	0		0	0		0	0
237768_x_at	---	---	185	168	184	178.8	298	306	291	298.3	237	226	207	223	241	287	216	246.3		1.67	3.24E-03	1	0		1.25	7.80E-02	0	0		1.38	8.25E-02	0	0		0	0		0	0		0	0		0	0
238069_at	---	---	28	27	27	27.2	57	59	51	55.7	44	38	40	41	26	20	23	23.2		2.05	3.50E-03	1	0		1.5	2.02E-02	0	0		-1.17	2.41E-01	0	0		0	0		0	0		0	0		0	0
238109_at	---	---	71	69	80	73.2	135	135	120	129.6	118	85	115	105	81	75	65	73.3		1.77	8.62E-03	1	0		1.43	1.49E-01	0	0		1	9.90E-01	0	0		0	0		0	0		0	0		0	0
238918_at	---	---	128	136	127	130.5	222	216	224	220.5	218	161	211	195	107	114	98	106.4		1.69	1.86E-03	1	0		1.49	8.93E-02	0	0		-1.23	6.01E-02	0	0		0	0		0	0		0	0		0	0
238956_at	---	---	57	49	53	52.8	117	112	148	124.8	143	85	117	113	68	48	56	56.4		2.36	8.84E-03	1	0		2.13	6.39E-02	0	0		1.07	6.98E-01	0	0		0	0		0	0		0	0		0	0
239109_at	---	---	35	30	31	31.9	89	71	66	74.7	80	49	77	67	30	34	35	32.8		2.34	9.67E-03	1	0		2.11	7.00E-02	0	0		1.03	7.76E-01	0	0		0	0		0	0		0	0		0	0
239503_at	---	---	82	82	69	77.3	127	136	142	135	100	64	89	83	55	40	44	45.6		1.75	9.38E-03	1	0		1.07	7.86E-01	0	0		-1.69	4.68E-02	0	0		0	0		0	0		0	0		0	0
239577_at	---	---	64	73	82	72.8	167	167	174	169	173	124	163	152	40	28	34	33.8		2.32	5.22E-03	1	0		2.09	4.28E-02	0	0		-2.15	2.51E-02	0	0		0	0		0	0		0	0		0	0
239698_at	---	---	40	37	36	37.6	69	62	74	68.4	42	43	41	42	29	31	33	30.9		1.82	7.30E-03	1	0		1.11	1.53E-01	0	0		-1.22	6.32E-02	0	0		0	0		0	0		0	0		0	0
239823_at	---	---	40	33	42	38.1	114	124	107	114.7	97	86	74	85	30	38	46	37.2		3.01	4.18E-03	1	0		2.24	2.62E-02	0	0		-1.03	9.14E-01	0	0		0	0		0	0		0	0		0	0
240170_at	---	---	92	90	94	92.2	160	159	167	162	169	144	134	148	104	51	43	61.1		1.76	1.26E-03	1	0		1.61	3.15E-02	0	0		-1.51	3.32E-01	0	0		0	0		0	0		0	0		0	0
240319_at	---	---	44	41	43	42.6	82	86	71	79.4	74	51	61	62	47	38	35	39.7		1.87	7.31E-03	1	0		1.45	1.28E-01	0	0		-1.07	6.04E-01	0	0		0	0		0	0		0	0		0	0
240467_at	---	---	51	53	55	52.9	148	148	154	149.8	126	74	108	100	61	55	54	56.3		2.83	9.22E-04	1	0		1.9	9.21E-02	0	0		1.07	3.54E-01	0	0		0	0		0	0		0	0		0	0
240497_at	---	---	65	54	58	58.8	133	130	129	130.8	130	125	113	122	63	80	84	75.1		2.22	3.47E-03	1	0		2.08	1.38E-02	0	0		1.28	1.83E-01	0	0		0	0		0	0		0	0		0	0
241418_at	---	---	168	193	184	181.3	338	365	362	355.1	381	293	358	342	135	123	114	123.7		1.96	3.59E-03	1	0		1.89	2.87E-02	0	0		-1.47	2.83E-02	0	0		0	0		0	0		0	0		0	0
241420_at	---	---	33	31	36	33.4	77	65	77	72.6	113	58	67	76	37	29	26	30.3		2.17	5.73E-03	1	0		2.28	9.24E-02	0	0		-1.1	5.48E-01	0	0		0	0		0	0		0	0		0	0
241877_at	---	---	146	139	125	136.4	270	264	232	254.6	320	242	246	267	89	58	63	68.7		1.87	7.64E-03	1	0		1.96	3.29E-02	0	0		-1.98	4.32E-02	0	0		0	0		0	0		0	0		0	0
241951_at	---	---	25	21	19	21.5	78	75	67	73	105	57	72	75	24	25	23	23.7		3.4	4.33E-03	1	0		3.51	3.62E-02	0	0		1.1	4.54E-01	0	0		0	0		0	0		0	0		0	0
242037_at	---	---	503	507	523	510.9	804	848	847	832.6	797	767	681	746	720	649	637	667.9		1.63	1.65E-03	1	0		1.46	2.42E-02	0	0		1.31	2.17E-02	0	0		0	0		0	0		0	0		0	0
242157_at	---	---	41	37	39	39.2	104	105	96	101.4	80	49	59	61	34	29	25	29.1		2.59	1.66E-03	1	0		1.57	1.58E-01	0	0		-1.35	1.09E-01	0	0		0	0		0	0		0	0		0	0
242376_at	---	---	54	46	52	50.4	151	132	139	140.6	114	122	100	112	47	34	38	39.5		2.79	2.85E-03	1	0		2.22	1.45E-02	0	0		-1.28	1.77E-01	0	0		0	0		0	0		0	0		0	0
242465_at	---	---	229	213	254	231.1	405	409	370	394.3	396	383	405	394	340	329	304	323.9		1.71	9.31E-03	1	0		1.71	1.55E-02	0	0		1.4	3.39E-02	0	0		0	0		0	0		0	0		0	0
242853_at	---	---	37	40	47	41.4	131	120	129	126.4	176	128	186	161	40	37	45	40.6		3.05	3.48E-03	1	0		3.89	1.56E-02	0	0		-1.02	8.92E-01	0	0		0	0		0	0		0	0		0	0
243367_at	---	---	50	51	51	50.6	91	97	85	90.8	81	54	72	68	45	32	37	37.7		1.8	3.02E-03	1	0		1.35	2.14E-01	0	0		-1.34	1.22E-01	0	0		0	0		0	0		0	0		0	0
243466_at	---	---	34	33	33	33.3	59	53	58	56.5	66	40	50	51	37	33	31	33.7		1.69	3.18E-03	1	0		1.53	1.72E-01	0	0		1.01	9.15E-01	0	0		0	0		0	0		0	0		0	0
243545_at	---	---	46	42	46	44.5	70	66	75	70.1	70	62	58	63	36	50	55	46.2		1.57	8.09E-03	1	0		1.42	4.48E-02	0	0		1.04	8.46E-01	0	0		0	0		0	0		0	0		0	0
243695_at	---	---	76	88	79	80.7	171	199	190	186.1	176	119	170	153	95	70	55	71.6		2.3	4.25E-03	1	0		1.89	6.52E-02	0	0		-1.13	6.18E-01	0	0		0	0		0	0		0	0		0	0
244139_s_at	---	---	33	30	26	29.3	110	117	106	111.2	94	64	107	86	27	29	36	30.6		3.8	2.28E-03	1	0		2.95	3.65E-02	0	0		1.05	7.89E-01	0	0		0	0		0	0		0	0		0	0
244366_at	---	---	50	54	40	47.6	130	111	117	119.2	105	90	105	100	49	57	55	53.6		2.5	8.97E-03	1	0		2.1	2.89E-02	0	0		1.13	4.42E-01	0	0		0	0		0	0		0	0		0	0
244433_at	---	---	40	37	41	39	76	75	72	74.2	77	62	59	65	32	30	29	30.3		1.9	1.88E-03	1	0		1.68	4.35E-02	0	0		-1.29	2.18E-02	0	0		0	0		0	0		0	0		0	0
244497_at	---	---	38	38	44	39.8	82	69	72	74	63	58	64	62	44	45	47	45.2		1.86	8.79E-03	1	0		1.55	2.44E-02	0	0		1.14	1.67E-01	0	0		0	0		0	0		0	0		0	0
244671_at	---	---	32	37	28	32.2	71	72	69	70.6	67	65	55	62	31	37	42	36.3		2.19	6.88E-03	1	0		1.92	3.27E-02	0	0		1.13	5.08E-01	0	0		0	0		0	0		0	0		0	0
244739_at	---	---	22	22	22	22	59	59	63	60.7	46	38	45	43	25	26	26	25.9		2.76	9.22E-04	1	0		1.94	1.43E-02	0	0		1.17	6.17E-03	0	0		0	0		0	0		0	0		0	0
244864_at	---	---	180	176	160	171.7	306	321	287	304.4	275	243	278	265	185	174	159	172		1.77	4.93E-03	1	0		1.54	2.49E-02	0	0		1	9.83E-01	0	0		0	0		0	0		0	0		0	0
AFFX-BioB-3_at	---	---	173	176	172	173.6	289	258	311	285.2	204	195	184	194	224	195	235	217.5		1.64	8.77E-03	1	0		1.12	1.08E-01	0	0		1.25	6.83E-02	0	0		0	0		0	0		0	0		0	0
AFFX-r2-Ec-bioB-5_at	---	---	218	209	194	206.9	315	314	339	322.6	268	230	240	246	308	260	295	286.8		1.56	6.44E-03	1	0		1.19	1.56E-01	0	0		1.39	3.66E-02	0	0		0	0		0	0		0	0		0	0
AFFX-r2-Ec-bioB-M_at	---	---	253	239	244	245.3	387	363	387	378.6	298	236	270	267	349	323	335	335.2		1.54	2.88E-03	1	0		1.09	5.02E-01	0	0		1.37	7.48E-03	0	0		0	0		0	0		0	0		0	0
220159_at	ABCA11	79963	38	39	36	37.5	53	60	56	56.2	67	43	47	51	41	36	32	36.2		1.5	9.42E-03	1	0		1.37	2.49E-01	0	0		-1.04	7.82E-01	0	0		0	0		0	0		0	0		0	0
214979_at	ABCC3	8714	42	39	36	38.9	64	67	60	63.4	59	60	66	62	52	56	54	53.7		1.63	7.00E-03	1	0		1.58	1.92E-02	0	0		1.38	2.03E-02	0	0		0	0		0	0		0	0		0	0
203981_s_at	ABCD4	5826	200	170	192	186.7	304	302	320	308.7	285	238	266	263	223	176	208	201.6		1.65	7.86E-03	1	0		1.41	6.64E-02	0	0		1.08	5.51E-01	0	0		0	0		0	0		0	0		0	0
224821_at	ABHD14B	84836	393	411	430	411.2	714	632	637	660	432	432	461	441	570	535	562	555.7		1.61	7.05E-03	1	0		1.07	2.80E-01	0	0		1.35	1.04E-02	0	0		0	0		0	0		0	0		0	0
220013_at	ABHD9	79852	44	40	52	45.2	143	180	167	162.9	130	96	115	112	56	66	58	59.9		3.6	4.67E-03	1	0		2.49	2.51E-02	0	0		1.32	1.17E-01	0	0		0	0		0	0		0	0		0	0
214274_s_at	ACAA1	30	535	512	543	530	861	810	829	833.3	647	625	662	645	761	725	760	748.5		1.57	2.40E-03	1	0		1.22	2.32E-02	0	0		1.41	4.62E-03	0	0		0	0		0	0		0	0		0	0
221928_at	ACACB	32	129	136	129	131.3	230	233	244	235.4	191	203	228	207	125	118	126	123.2		1.79	1.65E-03	1	0		1.57	2.21E-02	0	0		-1.07	1.75E-01	0	0		0	0		0	0		0	0		0	0
204617_s_at	ACD	65057	228	219	233	226.5	361	319	349	342.6	298	299	315	304	230	229	223	227.5		1.51	7.11E-03	1	0		1.34	1.25E-02	0	0		1	8.91E-01	0	0		0	0		0	0		0	0		0	0
201715_s_at	ACIN1	22985	181	183	195	186.2	344	318	326	329.2	277	250	259	262	149	137	185	155.8		1.77	2.56E-03	1	0		1.41	1.89E-02	0	0		-1.2	2.41E-01	0	0		0	0		0	0		0	0		0	0
223717_s_at	ACRBP	84519	47	45	41	44.3	84	83	78	81.8	76	105	69	82	62	75	97	76.6		1.84	4.37E-03	1	0		1.85	6.96E-02	0	0		1.73	6.86E-02	0	0		0	0		0	0		0	0		0	0
223718_at	ACRBP	84519	35	35	39	35.9	53	54	58	55.1	60	55	59	58	41	67	51	52.2		1.53	7.96E-03	1	0		1.61	1.30E-02	0	0		1.45	1.52E-01	0	0		0	0		0	0		0	0		0	0
238825_at	ACRC	93953	44	46	42	44.2	181	145	154	159.2	143	104	106	117	37	43	51	43.2		3.6	2.38E-03	1	0		2.64	1.80E-02	0	0		-1.02	8.88E-01	0	0		0	0		0	0		0	0		0	0
232058_at	ACTN4	81	104	114	122	112.9	266	249	271	261.6	241	197	240	225	71	74	69	71.5		2.32	2.80E-03	1	0		1.99	2.00E-02	0	0		-1.58	1.18E-02	0	0		0	0		0	0		0	0		0	0
244753_at	ACTN4	81	162	177	168	168.6	287	331	300	305.4	271	217	267	250	125	86	97	101		1.81	5.02E-03	1	0		1.48	5.52E-02	0	0		-1.67	5.35E-02	0	0		0	0		0	0		0	0		0	0
238054_at	ADPRHL1	113622	125	137	138	133.5	237	228	221	228.7	148	156	173	159	180	162	149	163		1.71	3.51E-03	1	0		1.19	1.53E-01	0	0		1.22	1.07E-01	0	0		0	0		0	0		0	0		0	0
226325_at	ADSSL1	122622	488	445	494	475.2	763	711	724	732.3	643	634	624	634	671	660	690	673.6		1.54	5.77E-03	1	0		1.33	2.05E-02	0	0		1.42	9.55E-03	0	0		0	0		0	0		0	0		0	0
217729_s_at	AES	166	596	583	622	600.3	1202	1105	1118	1140.8	707	738	681	708	862	856	891	869.6		1.9	2.00E-03	1	0		1.18	4.93E-02	0	0		1.45	3.55E-03	0	0		0	0		0	0		0	0		0	0
244312_at	AFTIPHILIN	54812	33	29	32	31	54	62	56	57.5	59	37	48	47	28	28	20	25.2		1.85	5.60E-03	1	0		1.52	1.65E-01	0	0		-1.23	2.49E-01	0	0		0	0		0	0		0	0		0	0
215535_s_at	AGPAT1	10554	253	250	259	254	434	412	372	405.1	327	292	305	308	389	367	333	362.5		1.59	6.94E-03	1	0		1.21	4.63E-02	0	0		1.43	1.67E-02	0	0		0	0		0	0		0	0		0	0
225114_at	AGPS	8540	146	149	144	146.3	267	226	246	246	202	151	158	169	129	110	115	117.8		1.68	6.13E-03	1	0		1.15	3.96E-01	0	0		-1.24	5.53E-02	0	0		0	0		0	0		0	0		0	0
1555395_at	AKAP12	9590	29	28	30	29	50	52	51	50.8	44	46	49	46	30	41	48	39		1.75	2.40E-03	1	0		1.6	1.29E-02	0	0		1.34	2.04E-01	0	0		0	0		0	0		0	0		0	0
244266_at	AKR1C2	1646	44	43	40	41.9	99	110	102	103.7	75	65	80	73	43	51	58	50.3		2.47	1.92E-03	1	0		1.74	2.01E-02	0	0		1.2	2.41E-01	0	0		0	0		0	0		0	0		0	0
220148_at	ALDH8A1	64577	26	30	31	29	71	79	70	73.4	71	48	60	59	30	28	31	29.7		2.54	4.21E-03	1	0		2.03	4.79E-02	0	0		1.02	8.10E-01	0	0		0	0		0	0		0	0		0	0
238996_x_at	ALDOA	226	479	449	466	464.7	1120	928	1056	1031.4	611	567	504	559	730	791	803	773.9		2.22	3.86E-03	1	0		1.2	1.50E-01	0	0		1.67	4.43E-03	1	0		0	0		0	0		0	0		0	0
1556911_at	ALMS1	7840	50	58	48	51.6	134	116	140	129.7	114	97	111	107	38	37	36	36.9		2.51	5.40E-03	1	0		2.08	1.67E-02	0	0		-1.4	3.08E-02	0	0		0	0		0	0		0	0		0	0
219834_at	ALS2CR8	79800	40	39	42	40	68	67	68	67.4	60	31	53	46	35	27	26	29		1.69	1.44E-03	1	0		1.16	6.76E-01	0	0		-1.38	9.24E-02	0	0		0	0		0	0		0	0		0	0
206516_at	AMH	268	83	76	81	79.9	170	172	165	169.1	132	107	136	124	107	114	146	120.9		2.12	1.50E-03	1	0		1.55	4.89E-02	0	0		1.51	6.26E-02	0	0		0	0		0	0		0	0		0	0
231973_s_at	ANAPC1	64682	187	186	180	184.4	301	261	273	277.8	268	251	283	267	192	160	178	176.1		1.51	7.98E-03	1	0		1.45	1.56E-02	0	0		-1.05	5.75E-01	0	0		0	0		0	0		0	0		0	0
1569578_at	ANKRD11	29123	53	52	50	51.8	78	90	87	84.5	71	93	71	77	55	71	69	64.5		1.63	6.07E-03	1	0		1.5	7.58E-02	0	0		1.25	1.37E-01	0	0		0	0		0	0		0	0		0	0
242116_x_at	ANKRD17	26057	19	19	20	19.1	42	36	37	38.2	39	20	25	27	19	13	16	15.7		2.01	3.45E-03	1	0		1.41	3.55E-01	0	0		-1.22	2.26E-01	0	0		0	0		0	0		0	0		0	0
233428_at	ANXA4	307	86	93	100	92.9	226	230	248	234.8	205	179	188	190	57	74	64	64.5		2.53	2.30E-03	1	0		2.05	1.03E-02	0	0		-1.44	6.04E-02	0	0		0	0		0	0		0	0		0	0
207064_s_at	AOC2	314	38	39	39	38.8	112	117	104	110.8	114	73	92	92	40	32	30	33.6		2.86	1.26E-03	1	0		2.36	3.31E-02	0	0		-1.15	3.02E-01	0	0		0	0		0	0		0	0		0	0
204894_s_at	AOC3	8639	40	45	46	43.5	156	117	162	143.5	118	82	115	104	39	53	56	48.7		3.3	6.40E-03	1	0		2.39	3.05E-02	0	0		1.12	5.25E-01	0	0		0	0		0	0		0	0		0	0
209584_x_at	APOBEC3C	27350	164	179	182	174.6	273	264	274	270.2	221	191	233	214	201	193	227	206.4		1.55	4.38E-03	1	0		1.23	1.58E-01	0	0		1.18	1.26E-01	0	0		0	0		0	0		0	0		0	0
200602_at	APP	351	1733	1524	1745	1664.2	2742	2497	2607	2613.5	1920	1639	1585	1708	1870	2109	2188	2050.9		1.57	9.46E-03	1	0		1.03	8.47E-01	0	0		1.23	1.03E-01	0	0		0	0		0	0		0	0		0	0
213892_s_at	APRT	353	871	756	839	820.9	1317	1211	1293	1272.7	1043	952	977	990	1095	1176	1114	1127.7		1.55	9.15E-03	1	0		1.21	1.09E-01	0	0		1.37	2.24E-02	0	0		0	0		0	0		0	0		0	0
203025_at	ARD1A	8260	387	331	347	354.3	561	569	540	556.4	463	392	445	432	471	547	500	505.2		1.57	8.58E-03	1	0		1.22	1.72E-01	0	0		1.43	3.35E-02	0	0		0	0		0	0		0	0		0	0
1565651_at	ARF1	375	75	92	83	83.1	257	206	201	219.8	172	123	163	151	68	55	56	59.2		2.65	7.01E-03	1	0		1.82	5.77E-02	0	0		-1.4	7.30E-02	0	0		0	0		0	0		0	0		0	0
217888_s_at	ARFGAP1	55738	196	170	202	189	333	316	338	328.9	296	335	300	310	175	259	190	205.2		1.74	7.33E-03	1	0		1.64	2.58E-02	0	0		1.09	6.74E-01	0	0		0	0		0	0		0	0		0	0
234768_at	ARFGEF1	10565	60	57	59	58.9	88	98	95	93.6	101	77	101	92	57	42	41	45.9		1.59	4.11E-03	1	0		1.56	6.47E-02	0	0		-1.28	1.79E-01	0	0		0	0		0	0		0	0		0	0
1560102_at	ARHGAP26	23092	51	52	42	48.1	105	105	106	105.1	104	80	90	91	45	53	60	52.4		2.18	4.69E-03	1	0		1.88	3.51E-02	0	0		1.09	5.79E-01	0	0		0	0		0	0		0	0		0	0
225618_at	ARHGAP27	201176	129	121	129	126.5	193	212	183	195.3	169	135	150	151	102	126	117	114.9		1.54	8.93E-03	1	0		1.19	2.11E-01	0	0		-1.1	3.44E-01	0	0		0	0		0	0		0	0		0	0
201168_x_at	ARHGDIA	396	362	402	348	370	603	580	564	582	404	438	456	432	402	410	395	402		1.57	7.84E-03	1	0		1.17	1.86E-01	0	0		1.09	2.50E-01	0	0		0	0		0	0		0	0		0	0
234159_at	ARID1A	8289	39	44	43	42	83	87	95	88.3	64	74	68	69	38	32	29	32.8		2.1	3.39E-03	1	0		1.63	1.72E-02	0	0		-1.28	1.37E-01	0	0		0	0		0	0		0	0		0	0
220597_s_at	ARL6IP4	51329	281	265	265	270.4	431	446	460	445.6	391	405	347	380	416	472	497	460.3		1.65	2.32E-03	1	0		1.41	3.26E-02	0	0		1.7	1.06E-02	0	0		0	0		0	0		0	0		0	0
226914_at	ARPC5L	81873	136	138	122	131.6	213	210	219	214.1	208	180	171	185	87	90	92	89.8		1.63	4.87E-03	1	0		1.41	6.42E-02	0	0		-1.47	1.08E-02	0	0		0	0		0	0		0	0		0	0
203388_at	ARRB2	409	390	431	411	410.4	649	648	613	636.4	528	553	499	526	495	491	513	499.8		1.55	4.40E-03	1	0		1.28	4.13E-02	0	0		1.22	2.70E-02	0	0		0	0		0	0		0	0		0	0
222047_s_at	ARS2	51593	671	581	638	628.9	1202	1187	1122	1169.8	1123	1024	1059	1068	572	638	617	608.5		1.86	4.17E-03	1	0		1.7	1.37E-02	0	0		-1.03	6.81E-01	0	0		0	0		0	0		0	0		0	0
207284_s_at	ASPH	444	40	38	34	37.3	248	260	244	250.5	243	156	247	211	29	44	45	38.5		6.72	9.32E-04	1	0		5.66	1.28E-02	0	0		1.03	8.85E-01	0	0		0	0		0	0		0	0		0	0
244519_at	ASXL1	171023	65	68	62	64.8	158	153	150	153.5	112	81	91	94	60	63	46	55.5		2.37	1.18E-03	1	0		1.45	1.04E-01	0	0		-1.17	3.30E-01	0	0		0	0		0	0		0	0		0	0
238252_at	ATE1	11101	44	47	42	44.3	97	113	112	107.4	107	72	82	86	50	45	42	45.3		2.42	3.41E-03	1	0		1.94	4.93E-02	0	0		1.02	8.19E-01	0	0		0	0		0	0		0	0		0	0
239825_at	ATF6	22926	27	26	25	25.9	59	50	47	51.7	55	25	39	38	30	23	23	25.1		2	7.67E-03	1	0		1.47	3.55E-01	0	0		-1.03	8.13E-01	0	0		0	0		0	0		0	0		0	0
219359_at	ATHL1	80162	110	105	114	109.6	173	180	162	171.4	187	181	162	176	186	229	211	208.1		1.56	5.07E-03	1	0		1.61	1.54E-02	0	0		1.9	9.55E-03	1	0		0	0		0	0		0	0		0	0
40489_at	ATN1	1822	114	128	115	118.8	203	201	185	196.2	140	149	146	145	139	113	130	127		1.65	5.98E-03	1	0		1.22	6.07E-02	0	0		1.07	5.27E-01	0	0		0	0		0	0		0	0		0	0
1558706_a_at	ATOH8	84913	32	28	25	28.3	71	61	70	67.3	63	61	58	60	29	36	32	32.1		2.38	6.62E-03	1	0		2.14	1.45E-02	0	0		1.13	3.94E-01	0	0		0	0		0	0		0	0		0	0
213041_s_at	ATP5D	513	654	562	603	605.3	1225	1051	1062	1110.1	785	744	834	787	806	1070	993	949.8		1.83	8.55E-03	1	0		1.3	6.59E-02	0	0		1.57	4.79E-02	0	0		0	0		0	0		0	0		0	0
208745_at	ATP5L	10632	779	729	767	758.2	1143	1167	1210	1173.3	1056	980	955	996	930	1120	1159	1065.1		1.55	2.59E-03	1	0		1.31	2.56E-02	0	0		1.4	4.68E-02	0	0		0	0		0	0		0	0		0	0
213587_s_at	ATP6V0E2L	155066	323	296	315	310.9	507	445	490	480.1	422	384	398	401	395	463	431	428.8		1.54	8.33E-03	1	0		1.29	3.35E-02	0	0		1.38	2.81E-02	0	0		0	0		0	0		0	0		0	0
208861_s_at	ATRX /// LOC642995	546 /// 642995	391	379	354	374.2	662	673	643	659.3	528	473	493	497	345	353	282	325		1.76	2.38E-03	1	0		1.33	3.33E-02	0	0		-1.15	2.58E-01	0	0		0	0		0	0		0	0		0	0
205539_at	AVIL	10677	60	65	62	62.5	183	187	239	201.3	153	92	150	128	57	51	40	48.8		3.22	4.11E-03	1	0		2.05	8.20E-02	0	0		-1.28	1.87E-01	0	0		0	0		0	0		0	0		0	0
238999_at	AVIL	10677	78	80	84	80.5	132	117	119	122.3	96	78	98	90	58	47	54	52.9		1.52	7.63E-03	1	0		1.12	4.14E-01	0	0		-1.52	2.71E-02	0	0		0	0		0	0		0	0		0	0
227904_at	AZI2	64343	152	144	146	147.2	245	235	265	248.1	222	182	207	203	153	156	149	152.5		1.69	3.99E-03	1	0		1.38	5.21E-02	0	0		1.04	3.16E-01	0	0		0	0		0	0		0	0		0	0
221178_at	BAIAP2L2	80115	78	64	77	72.6	138	145	142	141.8	141	100	142	126	70	53	37	51.4		1.95	7.12E-03	1	0		1.74	8.67E-02	0	0		-1.41	2.77E-01	0	0		0	0		0	0		0	0		0	0
1554020_at	BICD1	636	71	63	66	66.7	173	175	160	168.9	152	118	111	126	55	56	40	49.7		2.53	1.75E-03	1	0		1.89	3.70E-02	0	0		-1.34	1.56E-01	0	0		0	0		0	0		0	0		0	0
242052_at	BICD1	636	74	60	67	66.6	128	128	114	123.2	90	63	79	77	56	54	35	47.5		1.85	9.75E-03	1	0		1.15	5.07E-01	0	0		-1.4	2.09E-01	0	0		0	0		0	0		0	0		0	0
225859_at	BIRC4	331	337	343	337	338.8	550	505	510	521.2	341	335	305	327	312	343	327	327.1		1.54	2.92E-03	1	0		-1.04	5.56E-01	0	0		-1.04	4.17E-01	0	0		0	0		0	0		0	0		0	0
240331_at	BMPR1B	658	49	48	45	47.2	292	245	313	281.9	205	170	130	165	30	24	23	25.6		5.98	1.68E-03	1	0		3.51	1.74E-02	0	0		-1.84	2.15E-02	0	0		0	0		0	0		0	0		0	0
218522_s_at	BPY2IP1	55201	108	103	105	105.3	166	172	169	168.7	128	149	109	128	70	87	90	81.7		1.6	1.40E-03	1	0		1.21	2.74E-01	0	0		-1.29	1.06E-01	0	0		0	0		0	0		0	0		0	0
202102_s_at	BRD4	23476	397	346	341	360.5	755	693	670	704.9	491	471	477	480	301	288	280	289.4		1.96	5.71E-03	1	0		1.33	4.56E-02	0	0		-1.25	6.23E-02	0	0		0	0		0	0		0	0		0	0
202103_at	BRD4	23476	121	114	119	118.1	436	436	420	430.5	285	211	295	261	108	87	90	94.4		3.64	5.71E-04	1	0		2.21	2.67E-02	0	0		-1.25	1.04E-01	0	0		0	0		0	0		0	0		0	0
238545_at	BRD7	29117	44	39	36	39.6	79	85	73	78.6	69	47	68	60	40	34	36	36.8		1.98	8.15E-03	1	0		1.53	1.59E-01	0	0		-1.08	4.98E-01	0	0		0	0		0	0		0	0		0	0
215631_s_at	BRMS1	25855	296	294	318	302.5	467	442	478	462.1	388	429	374	396	321	302	311	311		1.53	4.72E-03	1	0		1.31	4.73E-02	0	0		1.03	5.50E-01	0	0		0	0		0	0		0	0		0	0
243431_at	BTBD14A	138151	69	57	59	61.6	110	120	108	112.5	85	57	74	71	61	40	36	44.5		1.83	9.59E-03	1	0		1.15	5.38E-01	0	0		-1.38	2.43E-01	0	0		0	0		0	0		0	0		0	0
227651_at	BTBD14B	112939	165	170	153	162.6	313	270	314	297.9	175	138	146	152	154	160	178	163.8		1.83	6.49E-03	1	0		-1.07	6.29E-01	0	0		1.01	9.30E-01	0	0		0	0		0	0		0	0		0	0
1559975_at	BTG1	694	26	29	23	26.1	51	58	53	54.2	51	37	52	46	22	20	19	20.3		2.08	8.10E-03	1	0		1.77	7.19E-02	0	0		-1.29	1.00E-01	0	0		0	0		0	0		0	0		0	0
220703_at	C10orf110	55853	30	39	36	34.8	95	102	85	93.5	105	65	83	83	50	28	31	35.3		2.69	5.90E-03	1	0		2.37	4.87E-02	0	0		1.01	9.67E-01	0	0		0	0		0	0		0	0		0	0
233076_at	C10orf39	282973	74	74	72	73.3	110	125	133	122.4	122	107	119	116	61	60	69	63.3		1.67	8.47E-03	1	0		1.58	1.20E-02	0	0		-1.16	8.79E-02	0	0		0	0		0	0		0	0		0	0
226398_s_at	C10orf4	118924	563	524	541	542.7	810	783	875	822	676	631	596	633	478	626	568	553.9		1.51	6.10E-03	1	0		1.17	1.11E-01	0	0		1.02	8.73E-01	0	0		0	0		0	0		0	0		0	0
227257_s_at	C10orf46	143384	83	82	73	79.3	136	137	132	134.8	98	76	106	92	64	51	47	53.5		1.7	4.73E-03	1	0		1.17	4.33E-01	0	0		-1.48	7.36E-02	0	0		0	0		0	0		0	0		0	0
228155_at	C10orf58	84293	1504	1234	1404	1376.2	2295	2354	2528	2390.6	1647	1523	1634	1600	1697	1988	1919	1863.7		1.74	9.98E-03	1	0		1.16	2.31E-01	0	0		1.35	6.65E-02	0	0		0	0		0	0		0	0		0	0
218891_at	C10orf76	79591	182	180	171	177.8	356	381	331	355.7	320	268	289	292	203	179	191	190.7		2	2.92E-03	1	0		1.64	1.85E-02	0	0		1.07	2.79E-01	0	0		0	0		0	0		0	0		0	0
55662_at	C10orf76	79591	83	71	81	78.3	230	200	198	209.1	138	129	143	137	85	100	89	90.9		2.67	3.48E-03	1	0		1.75	1.53E-02	0	0		1.16	1.96E-01	0	0		0	0		0	0		0	0		0	0
223009_at	C11orf59	55004	1082	1075	1121	1092.5	1728	1666	1605	1665.6	1434	1370	1395	1400	1276	1167	1090	1175.2		1.52	2.59E-03	1	0		1.28	8.98E-03	0	0		1.08	3.25E-01	0	0		0	0		0	0		0	0		0	0
222402_at	C13orf12	51371	170	149	160	159.5	248	252	271	257.2	166	138	128	143	176	190	204	189.6		1.61	6.88E-03	1	0		-1.12	4.76E-01	0	0		1.19	1.18E-01	0	0		0	0		0	0		0	0		0	0
242241_x_at	C14orf150	112840	34	34	31	32.8	59	55	56	56.7	53	39	51	47	27	30	26	27.7		1.73	3.12E-03	1	0		1.44	1.07E-01	0	0		-1.18	9.40E-02	0	0		0	0		0	0		0	0		0	0
218144_s_at	C14orf173	64423	170	188	192	183	323	352	316	330	250	237	259	248	200	181	175	185.1		1.8	5.34E-03	1	0		1.36	3.38E-02	0	0		1.01	9.00E-01	0	0		0	0		0	0		0	0		0	0
239306_at	C14orf93	60686	36	35	37	36	55	60	53	55.8	44	38	45	42	41	43	45	43.1		1.55	5.42E-03	1	0		1.17	1.72E-01	0	0		1.2	2.52E-02	0	0		0	0		0	0		0	0		0	0
1552310_at	C15orf40	123207	166	150	162	159.3	292	300	341	310.2	284	235	232	249	143	130	116	129.5		1.95	5.07E-03	1	0		1.57	3.78E-02	0	0		-1.23	1.11E-01	0	0		0	0		0	0		0	0		0	0
208109_s_at	C15orf5	81698	23	21	24	22.6	46	50	45	46.6	48	37	38	41	23	20	28	23.4		2.06	3.89E-03	1	0		1.8	3.71E-02	0	0		1.03	8.42E-01	0	0		0	0		0	0		0	0		0	0
225861_at	C16orf14	84331	362	327	345	344.6	542	513	542	531.9	459	445	421	441	437	449	436	440.5		1.54	4.49E-03	1	0		1.28	3.56E-02	0	0		1.28	1.51E-02	0	0		0	0		0	0		0	0		0	0
1554016_a_at	C16orf57	79650	181	173	167	173.4	269	291	250	269.1	261	229	238	243	214	222	188	207.4		1.55	8.97E-03	1	0		1.4	2.61E-02	0	0		1.2	1.03E-01	0	0		0	0		0	0		0	0		0	0
217891_at	C16orf58	64755	309	343	335	329	506	491	538	511.4	421	388	481	428	416	376	311	365.1		1.55	6.24E-03	1	0		1.3	1.06E-01	0	0		1.11	4.49E-01	0	0		0	0		0	0		0	0		0	0
227963_at	C17orf45	125144	117	114	112	114.5	213	199	181	197	163	137	152	150	140	158	154	150.7		1.72	5.73E-03	1	0		1.31	5.45E-02	0	0		1.32	1.85E-02	0	0		0	0		0	0		0	0		0	0
224574_at	C17orf49 /// MGC71993	124944 /// 440400	637	602	646	627.9	1143	1139	1067	1115.8	838	758	873	821	836	962	934	908.9		1.78	2.23E-03	1	0		1.31	4.53E-02	0	0		1.45	1.61E-02	0	0		0	0		0	0		0	0		0	0
1553400_a_at	C17orf69	147081	78	67	71	71.9	109	107	112	109.4	88	99	103	97	84	75	65	73.9		1.52	8.34E-03	1	0		1.34	6.90E-02	0	0		1.03	8.30E-01	0	0		0	0		0	0		0	0		0	0
212055_at	C18orf10	25941	204	203	219	208.4	336	293	313	313.8	262	246	282	263	285	293	279	285.5		1.51	9.47E-03	1	0		1.26	6.05E-02	0	0		1.37	7.68E-03	0	0		0	0		0	0		0	0		0	0
1565849_a_at	C19orf37	126299	45	40	46	43.4	69	68	69	69	56	49	55	53	46	48	47	47.3		1.59	7.18E-03	1	0		1.23	1.28E-01	0	0		1.09	2.64E-01	0	0		0	0		0	0		0	0		0	0
1559382_at	C19orf42	79086	62	54	63	59.6	129	134	111	124.2	154	129	120	134	55	65	70	63.1		2.08	7.34E-03	1	0		2.24	1.71E-02	0	0		1.06	6.42E-01	0	0		0	0		0	0		0	0		0	0
218914_at	C1orf66	51093	182	177	188	182	325	286	284	298	230	229	230	230	226	241	264	243.4		1.64	6.44E-03	1	0		1.26	8.98E-03	0	0		1.34	2.79E-02	0	0		0	0		0	0		0	0		0	0
230954_at	C20orf112	140688	94	78	90	86.9	175	164	164	167.6	148	128	149	141	130	122	104	118.3		1.93	5.84E-03	1	0		1.62	3.51E-02	0	0		1.36	8.69E-02	0	0		0	0		0	0		0	0		0	0
218010_x_at	C20orf149	79144	163	174	169	168.6	281	251	249	260	176	180	197	184	227	237	232	232.2		1.54	7.40E-03	1	0		1.09	2.54E-01	0	0		1.38	4.99E-03	0	0		0	0		0	0		0	0		0	0
217851_s_at	C20orf45	51012	339	329	305	324.1	500	524	572	531.2	387	364	303	349	301	343	336	325.8		1.64	7.37E-03	1	0		1.08	5.92E-01	0	0		1.01	9.48E-01	0	0		0	0		0	0		0	0		0	0
212996_s_at	C21orf108	9875	99	87	95	93.5	138	142	147	142.3	129	103	129	120	79	67	69	71.8		1.52	6.92E-03	1	0		1.28	1.73E-01	0	0		-1.3	5.92E-02	0	0		0	0		0	0		0	0		0	0
1566671_a_at	C21orf124	85006	81	74	81	78.7	277	287	266	276.5	174	134	201	167	73	91	78	80.3		3.51	9.98E-04	1	0		2.13	3.84E-02	0	0		1.02	8.59E-01	0	0		0	0		0	0		0	0		0	0
219004_s_at	C21orf45	54069	65	62	69	65.6	134	120	120	124.4	111	81	95	95	74	72	67	70.9		1.9	4.17E-03	1	0		1.45	9.85E-02	0	0		1.08	2.78E-01	0	0		0	0		0	0		0	0		0	0
228597_at	C21orf45	54069	81	67	74	73.8	201	215	197	204.1	138	101	106	114	72	64	58	64.2		2.77	2.65E-03	1	0		1.55	9.79E-02	0	0		-1.15	2.97E-01	0	0		0	0		0	0		0	0		0	0
1559063_at	C21orf63	59271	32	33	31	32.1	66	72	71	69.8	54	46	58	53	33	27	31	30.2		2.17	1.80E-03	1	0		1.64	2.96E-02	0	0		-1.06	5.32E-01	0	0		0	0		0	0		0	0		0	0
221984_s_at	C2orf17	79137	391	348	363	366.9	628	595	595	605.9	503	469	502	491	379	397	400	392		1.65	4.17E-03	1	0		1.34	2.94E-02	0	0		1.07	2.78E-01	0	0		0	0		0	0		0	0		0	0
234697_x_at	C3orf31	132001	33	31	33	32.5	52	51	53	51.9	36	45	40	40	27	40	40	34.9		1.6	2.19E-03	1	0		1.23	1.48E-01	0	0		1.07	7.23E-01	0	0		0	0		0	0		0	0		0	0
203600_s_at	C4orf8	8603	184	187	188	186.6	356	360	330	348.7	349	297	360	334	87	41	48	55.1		1.87	1.76E-03	1	0		1.79	1.62E-02	0	0		-3.38	3.75E-02	0	0		0	0		0	0		0	0		0	0
220088_at	C5AR1	728	45	44	46	45.1	69	67	72	69.1	64	50	57	57	41	35	38	37.9		1.53	2.66E-03	1	0		1.27	1.35E-01	0	0		-1.19	7.11E-02	0	0		0	0		0	0		0	0		0	0
224448_s_at	C6orf125	84300	618	555	614	594.9	949	944	924	938.9	769	649	797	736	839	934	884	885.1		1.58	4.31E-03	1	0		1.24	1.66E-01	0	0		1.49	1.31E-02	0	0		0	0		0	0		0	0		0	0
222309_at	C6orf62	81688	49	42	46	45.7	97	107	102	102.1	74	49	48	56	48	39	42	42.7		2.23	2.66E-03	1	0		1.23	4.37E-01	0	0		-1.07	5.42E-01	0	0		0	0		0	0		0	0		0	0
225419_at	C7orf11	136647	696	717	701	704.4	1083	1073	1096	1084.1	1029	915	822	918	560	676	730	651.1		1.54	9.22E-04	1	0		1.3	9.14E-02	0	0		-1.08	5.09E-01	0	0		0	0		0	0		0	0		0	0
1555241_at	C8orf59	401466	163	146	168	158.8	253	265	268	261.9	214	234	209	219	193	191	213	199		1.65	5.92E-03	1	0		1.38	4.36E-02	0	0		1.25	6.34E-02	0	0		0	0		0	0		0	0		0	0
239989_at	C9orf39	54875	107	110	99	105	157	161	171	162.7	139	132	131	134	70	82	57	68.9		1.55	6.45E-03	1	0		1.28	3.68E-02	0	0		-1.52	7.24E-02	0	0		0	0		0	0		0	0		0	0
238912_x_at	C9orf85	138241	414	436	379	408.8	643	716	747	700.5	629	630	581	613	311	387	333	342.1		1.71	9.08E-03	1	0		1.5	2.16E-02	0	0		-1.2	1.78E-01	0	0		0	0		0	0		0	0		0	0
239621_at	C9orf85	138241	18	15	15	15.9	32	32	30	31.2	23	22	24	23	15	22	15	17		1.97	6.66E-03	1	0		1.46	4.36E-02	0	0		1.07	7.48E-01	0	0		0	0		0	0		0	0		0	0
223019_at	C9orf88	64855	305	333	327	321.4	471	526	464	486.5	336	335	383	350	384	365	331	359.4		1.51	9.49E-03	1	0		1.09	3.64E-01	0	0		1.12	1.98E-01	0	0		0	0		0	0		0	0		0	0
204509_at	CA12	771	99	95	117	103.4	212	206	209	208.7	201	176	198	191	129	116	135	126.7		2.02	5.96E-03	1	0		1.85	2.26E-02	0	0		1.22	1.49E-01	0	0		0	0		0	0		0	0		0	0
210691_s_at	CACYBP	27101	521	474	485	492.6	814	765	798	792.2	598	554	473	539	593	730	794	700.7		1.61	3.65E-03	1	0		1.09	4.96E-01	0	0		1.42	7.27E-02	0	0		0	0		0	0		0	0		0	0
229571_at	CALM2	805	40	42	43	41.7	75	80	78	77.4	74	76	64	71	39	44	53	45.2		1.86	1.67E-03	1	0		1.71	1.60E-02	0	0		1.08	5.51E-01	0	0		0	0		0	0		0	0		0	0
200623_s_at	CALM3	808	263	298	259	272.7	557	457	524	510.8	271	323	278	290	385	311	418	368.6		1.87	1.00E-02	1	0		1.06	6.26E-01	0	0		1.35	1.13E-01	0	0		0	0		0	0		0	0		0	0
221879_at	CALML4	91860	122	116	122	120	190	184	187	186.9	156	139	153	149	173	176	160	169.5		1.56	1.56E-03	1	0		1.24	4.99E-02	0	0		1.41	8.25E-03	0	0		0	0		0	0		0	0		0	0
64408_s_at	CALML4	91860	80	75	80	78.3	151	133	152	145.2	98	86	94	93	86	112	114	103.3		1.86	4.43E-03	1	0		1.19	9.36E-02	0	0		1.32	1.19E-01	0	0		0	0		0	0		0	0		0	0
212953_x_at	CALR	811	383	407	389	392.7	661	662	634	652.1	473	489	500	487	492	457	458	469		1.66	1.76E-03	1	0		1.24	1.85E-02	0	0		1.19	2.99E-02	0	0		0	0		0	0		0	0		0	0
214315_x_at	CALR	811	307	339	262	300.9	776	732	630	710	388	363	335	361	353	280	310	312.8		2.36	9.38E-03	1	0		1.2	2.77E-01	0	0		1.04	8.01E-01	0	0		0	0		0	0		0	0		0	0
210026_s_at	CARD10	29775	288	253	280	273.2	451	432	408	430	360	318	341	339	149	133	159	146.6		1.57	8.57E-03	1	0		1.24	9.37E-02	0	0		-1.86	1.05E-02	0	0		0	0		0	0		0	0		0	0
212512_s_at	CARM1	10498	122	123	117	120.8	341	279	245	285.5	133	124	123	127	147	117	132	131.3		2.36	9.24E-03	1	0		1.05	3.54E-01	0	0		1.09	4.16E-01	0	0		0	0		0	0		0	0		0	0
225323_at	CC2D1B	200014	93	93	97	94.4	145	145	152	147.3	139	109	121	122	73	44	61	58		1.56	1.91E-03	1	0		1.3	1.16E-01	0	0		-1.63	9.90E-02	0	0		0	0		0	0		0	0		0	0
236566_at	CCAR1	55749	36	35	34	35.1	59	57	58	57.6	51	41	51	47	53	37	34	40.9		1.64	1.28E-03	1	0		1.35	8.43E-02	0	0		1.16	4.53E-01	0	0		0	0		0	0		0	0		0	0
224968_at	CCDC104	112942	545	510	547	533.7	838	858	835	843.6	696	643	691	676	774	911	851	843.5		1.58	2.20E-03	1	0		1.27	3.09E-02	0	0		1.58	1.23E-02	0	0		0	0		0	0		0	0		0	0
1553396_a_at	CCDC13	152206	70	65	67	67.2	106	99	118	107.4	96	102	116	104	88	118	133	111.4		1.6	9.59E-03	1	0		1.55	2.75E-02	0	0		1.66	6.37E-02	0	0		0	0		0	0		0	0		0	0
226287_at	CCDC34	91057	475	425	468	455.5	747	743	789	759.7	652	603	693	648	452	478	443	457		1.67	4.28E-03	1	0		1.42	3.33E-02	0	0		1	9.62E-01	0	0		0	0		0	0		0	0		0	0
236745_at	CCDC78	124093	37	38	34	36.4	63	60	58	60.5	41	44	41	42	43	57	52	50.1		1.66	4.42E-03	1	0		1.15	1.38E-01	0	0		1.38	8.20E-02	0	0		0	0		0	0		0	0		0	0
227286_at	CCDC95	283899	179	197	180	184.9	393	353	326	356.4	209	279	202	227	245	252	276	257.3		1.93	6.51E-03	1	0		1.23	3.10E-01	0	0		1.39	2.15E-02	0	0		0	0		0	0		0	0		0	0
225254_at	CCDC97	90324	137	133	147	139	217	236	204	218.8	163	146	166	158	127	165	149	146		1.57	9.16E-03	1	0		1.14	2.17E-01	0	0		1.05	6.92E-01	0	0		0	0		0	0		0	0		0	0
225257_at	CCDC97	90324	222	229	221	224.1	370	355	366	363.2	293	269	287	283	128	109	96	110.3		1.62	1.26E-03	1	0		1.26	2.21E-02	0	0		-2.03	1.36E-02	0	0		0	0		0	0		0	0		0	0
215329_s_at	CDC2L1 /// CDC2L2	984 /// 985	177	188	181	182.3	288	273	303	287.6	226	249	267	247	224	220	232	225.3		1.58	4.23E-03	1	0		1.35	4.35E-02	0	0		1.24	1.17E-02	0	0		0	0		0	0		0	0		0	0
232266_x_at	CDC2L5	8621	380	386	376	380.5	740	736	661	711.6	688	598	599	627	218	278	227	239.7		1.87	2.64E-03	1	0		1.65	1.34E-02	0	0		-1.59	2.75E-02	0	0		0	0		0	0		0	0		0	0
212540_at	CDC34	997	299	312	338	315.8	463	480	485	476.1	393	358	375	375	222	234	201	218.4		1.51	6.18E-03	1	0		1.19	1.00E-01	0	0		-1.45	2.38E-02	0	0		0	0		0	0		0	0		0	0
214230_at	CDC42	998	56	55	59	56.9	92	86	87	88.5	89	79	97	88	71	64	65	66.8		1.55	2.90E-03	1	0		1.54	2.98E-02	0	0		1.17	5.34E-02	0	0		0	0		0	0		0	0		0	0
203468_at	CDK10	8558	140	113	127	126.5	229	224	220	224.4	183	151	135	155	157	187	218	185.6		1.77	8.32E-03	1	0		1.23	3.15E-01	0	0		1.47	9.32E-02	0	0		0	0		0	0		0	0		0	0
204995_at	CDK5R1	8851	35	31	36	34.1	63	70	73	68.4	53	38	47	46	25	29	24	25.7		2.01	7.43E-03	1	0		1.34	2.11E-01	0	0		-1.33	9.50E-02	0	0		0	0		0	0		0	0		0	0
230504_at	CEACAM19	56971	126	134	128	129	205	203	194	200.3	168	152	160	160	137	133	148	139.3		1.55	2.49E-03	1	0		1.24	3.97E-02	0	0		1.08	2.01E-01	0	0		0	0		0	0		0	0		0	0
220452_x_at	CECR7	27438	152	138	140	143	242	232	238	237.3	228	213	239	226	150	166	141	151.7		1.66	3.08E-03	1	0		1.58	1.47E-02	0	0		1.06	4.85E-01	0	0		0	0		0	0		0	0		0	0
235533_at	CENTA1	11033	86	91	84	87	173	150	161	161.1	123	110	130	120	92	71	66	75.6		1.85	4.12E-03	1	0		1.38	4.33E-02	0	0		-1.15	3.74E-01	0	0		0	0		0	0		0	0		0	0
240758_at	CENTG2	116987	48	52	58	52.5	108	118	130	118.2	105	96	115	105	52	37	41	42.9		2.25	6.32E-03	1	0		2	1.79E-02	0	0		-1.22	2.71E-01	0	0		0	0		0	0		0	0		0	0
209667_at	CES2	8824	377	358	362	365.4	581	594	595	590.1	458	354	409	405	381	425	394	399.6		1.61	1.30E-03	1	0		1.11	4.52E-01	0	0		1.09	1.64E-01	0	0		0	0		0	0		0	0		0	0
222768_s_at	CGI-09	51605	378	341	392	369.6	704	630	650	660.4	438	396	387	406	291	383	392	352.1		1.79	5.90E-03	1	0		1.1	3.63E-01	0	0		-1.05	7.59E-01	0	0		0	0		0	0		0	0		0	0
223479_s_at	CHCHD5	84269	251	242	256	249.8	395	424	373	396.7	327	289	354	322	354	360	397	369.9		1.59	5.66E-03	1	0		1.29	8.64E-02	0	0		1.48	9.29E-03	0	0		0	0		0	0		0	0		0	0
210069_at	CHKB /// CPT1B	1120 /// 1375	81	87	107	91.3	280	269	257	268.4	227	212	221	220	184	206	159	182.1		2.94	4.54E-03	1	0		2.41	1.42E-02	0	0		1.99	2.67E-02	0	0		0	0		0	0		0	0		0	0
228763_at	CHMP4A /// MDP-1	145553 /// 29082	314	289	313	304.8	488	449	451	462.1	405	312	351	354	380	418	400	399.3		1.52	6.09E-03	1	0		1.16	3.24E-01	0	0		1.31	2.09E-02	0	0		0	0		0	0		0	0		0	0
220210_at	CHRNA10	57053	27	34	38	32.6	97	85	95	91.9	92	64	73	76	33	78	51	50.7		2.82	8.02E-03	1	0		2.32	4.50E-02	0	0		1.56	3.00E-01	0	0		0	0		0	0		0	0		0	0
229069_at	CIP29	84324	83	82	80	81.8	132	158	151	146.3	124	112	132	122	101	83	74	85.3		1.79	5.98E-03	1	0		1.49	2.19E-02	0	0		1.04	7.59E-01	0	0		0	0		0	0		0	0		0	0
211358_s_at	CIZ1	25792	98	108	101	101.8	189	162	169	172.9	125	114	115	118	131	154	158	147.4		1.7	7.54E-03	1	0		1.16	1.18E-01	0	0		1.45	3.21E-02	0	0		0	0		0	0		0	0		0	0
223509_at	CLDN2	9075	332	315	323	323.1	632	533	557	572.6	391	404	415	403	360	331	351	347.1		1.77	6.08E-03	1	0		1.25	1.62E-02	0	0		1.07	1.64E-01	0	0		0	0		0	0		0	0		0	0
206284_x_at	CLTB	1212	262	244	261	255.7	408	406	384	399.2	327	296	339	320	333	361	330	341		1.56	3.24E-03	1	0		1.25	6.49E-02	0	0		1.33	1.54E-02	0	0		0	0		0	0		0	0		0	0
220855_at	CLTC	1213	26	22	24	23.7	77	74	85	78.1	72	80	62	71	20	27	30	25.4		3.29	2.02E-03	1	0		2.98	1.00E-02	0	0		1.07	7.40E-01	0	0		0	0		0	0		0	0		0	0
224991_at	CMIP	80790	309	351	295	317.5	610	567	532	568.8	318	344	366	342	372	313	313	331.8		1.79	9.06E-03	1	0		1.08	5.29E-01	0	0		1.04	7.08E-01	0	0		0	0		0	0		0	0		0	0
206731_at	CNKSR2	22866	44	43	38	41.5	98	89	101	96.1	93	87	82	87	32	35	36	34		2.32	3.70E-03	1	0		2.1	1.00E-02	0	0		-1.22	1.02E-01	0	0		0	0		0	0		0	0		0	0
223796_at	CNTNAP3 /// CNTNAP3B /// LOC642342 /// LOC642373 /// FLJ37512	389734 /// 642342 /// 642373 /// 643792 /// 79937	850	900	848	865.5	1452	1609	1485	1513.8	1588	1454	1352	1462	897	946	972	938.1		1.75	3.12E-03	1	0		1.69	1.40E-02	0	0		1.08	1.46E-01	0	0		0	0		0	0		0	0		0	0
220436_at	CNTNAP3B	389734	186	170	184	180.1	386	412	391	396	457	321	393	386	209	181	154	179.7		2.2	1.67E-03	1	0		2.14	2.87E-02	0	0		-1	9.88E-01	0	0		0	0		0	0		0	0		0	0
226870_at	COMTD1	118881	233	209	218	219.8	334	319	358	336.9	246	233	241	240	269	313	301	293.5		1.53	8.22E-03	1	0		1.09	2.17E-01	0	0		1.34	3.83E-02	0	0		0	0		0	0		0	0		0	0
221059_s_at	COTL1	23406	491	443	446	459.5	802	745	735	759.9	566	545	556	556	618	637	628	627.8		1.65	5.20E-03	1	0		1.21	5.07E-02	0	0		1.37	1.14E-02	0	0		0	0		0	0		0	0		0	0
224583_at	COTL1	23406	433	437	433	434.2	853	749	746	780.7	552	533	450	509	584	628	662	623.8		1.8	4.03E-03	1	0		1.17	2.13E-01	0	0		1.44	9.59E-03	0	0		0	0		0	0		0	0		0	0
225936_at	CRI2	163126	333	314	332	326.3	556	576	549	560	477	410	438	441	135	97	92	106.3		1.72	1.75E-03	1	0		1.35	3.77E-02	0	0		-3.07	1.08E-02	0	0		0	0		0	0		0	0		0	0
236875_at	CRIM2	375616	48	44	43	44.8	107	108	95	103.5	101	53	73	73	38	34	29	33.3		2.31	3.05E-03	1	0		1.63	2.12E-01	0	0		-1.34	8.80E-02	0	0		0	0		0	0		0	0		0	0
218643_s_at	CRIPT	9419	305	281	289	291.4	447	451	479	458.6	436	339	338	368	370	344	362	358.4		1.57	3.58E-03	1	0		1.26	1.95E-01	0	0		1.23	2.41E-02	0	0		0	0		0	0		0	0		0	0
227942_s_at	CRIPT	9419	582	581	593	585.6	948	962	914	940.9	800	734	745	759	793	880	857	842.6		1.61	1.26E-03	1	0		1.3	1.66E-02	0	0		1.44	7.17E-03	0	0		0	0		0	0		0	0		0	0
213557_at	CRKRS	51755	107	112	116	111.2	212	224	189	208	193	103	176	152	139	133	85	116.3		1.87	5.41E-03	1	0		1.37	3.85E-01	0	0		1.05	8.57E-01	0	0		0	0		0	0		0	0		0	0
211038_s_at	CROCC /// MGC12760 /// LOC645719	645719 /// 84809 /// 9696	162	169	165	165.5	420	380	431	409.6	373	294	337	333	127	128	105	119.4		2.48	1.73E-03	1	0		2.01	1.53E-02	0	0		-1.39	4.46E-02	0	0		0	0		0	0		0	0		0	0
227105_at	CSPP1	79848	164	170	163	165.6	296	282	284	287.2	219	146	172	176	81	70	54	67.4		1.73	1.30E-03	1	0		1.06	7.72E-01	0	0		-2.46	1.80E-02	0	0		0	0		0	0		0	0		0	0
206994_at	CST4	1472	356	384	380	373	647	584	640	623	383	381	385	383	480	435	488	467.1		1.67	4.39E-03	1	0		1.03	5.42E-01	0	0		1.25	3.91E-02	0	0		0	0		0	0		0	0		0	0
1563478_at	CTA-221G9.4	85379	26	29	30	28.5	65	61	59	61.4	64	69	58	63	31	23	27	26.8		2.15	3.04E-03	1	0		2.22	1.07E-02	0	0		-1.07	6.28E-01	0	0		0	0		0	0		0	0		0	0
213980_s_at	CTBP1	1487	422	445	468	444.6	774	681	697	716.1	470	552	450	489	521	528	548	531.9		1.61	7.61E-03	1	0		1.1	4.46E-01	0	0		1.2	3.63E-02	0	0		0	0		0	0		0	0		0	0
213275_x_at	CTSB	1508	523	510	493	508.6	853	773	825	816	617	547	564	575	611	675	701	661.3		1.6	3.59E-03	1	0		1.13	1.57E-01	0	0		1.3	2.91E-02	0	0		0	0		0	0		0	0		0	0
243286_at	CUL1	8454	87	87	87	86.7	143	127	132	134	124	107	119	116	53	52	40	47.9		1.54	4.39E-03	1	0		1.34	3.25E-02	0	0		-1.81	2.32E-02	0	0		0	0		0	0		0	0		0	0
227069_at	CUTL1	1523	329	342	334	335.3	530	528	484	513.7	418	347	369	377	295	284	262	280.1		1.53	3.93E-03	1	0		1.12	2.81E-01	0	0		-1.2	4.25E-02	0	0		0	0		0	0		0	0		0	0
240798_at	CUTL1	1523	51	54	57	53.9	362	275	278	302.6	142	100	156	131	49	37	35	39.9		5.62	2.38E-03	1	0		2.42	3.61E-02	0	0		-1.35	1.35E-01	0	0		0	0		0	0		0	0		0	0
205583_s_at	CXorf45	79868	297	264	291	283.5	465	466	466	465.5	438	346	401	393	361	383	335	358.9		1.64	3.90E-03	1	0		1.39	8.52E-02	0	0		1.27	5.52E-02	0	0		0	0		0	0		0	0		0	0
205584_at	CXorf45	79868	176	176	191	180.8	364	343	366	357.3	269	235	259	254	255	326	262	279.4		1.98	1.96E-03	1	0		1.4	2.94E-02	0	0		1.55	3.70E-02	0	0		0	0		0	0		0	0		0	0
1552607_at	CXorf52	286967	63	55	57	58.3	121	121	125	122.4	89	73	91	84	52	75	60	61.6		2.1	2.44E-03	1	0		1.44	7.93E-02	0	0		1.06	7.39E-01	0	0		0	0		0	0		0	0		0	0
215785_s_at	CYFIP2	26999	370	330	368	355.4	625	569	554	581.6	459	374	386	405	442	527	486	483.7		1.64	8.08E-03	1	0		1.14	3.49E-01	0	0		1.36	4.48E-02	0	0		0	0		0	0		0	0		0	0
206424_at	CYP26A1	1592	43	50	51	48.2	82	85	87	84.7	76	66	89	77	49	49	47	48.3		1.76	7.36E-03	1	0		1.59	7.14E-02	0	0		1	9.83E-01	0	0		0	0		0	0		0	0		0	0
201624_at	DARS	1615	251	228	248	242	468	404	404	424.1	321	222	207	245	238	260	244	247.4		1.75	7.49E-03	1	0		1.01	9.59E-01	0	0		1.02	7.20E-01	0	0		0	0		0	0		0	0		0	0
205370_x_at	DBT	1629	658	592	615	621	986	939	929	951.1	900	802	876	858	460	465	413	445.5		1.53	5.11E-03	1	0		1.38	3.04E-02	0	0		-1.39	2.16E-02	0	0		0	0		0	0		0	0		0	0
214909_s_at	DDAH2	23564	132	134	144	136.6	226	215	235	225	197	207	193	199	177	179	203	186.1		1.65	3.93E-03	1	0		1.46	1.25E-02	0	0		1.36	2.88E-02	0	0		0	0		0	0		0	0		0	0
225318_at	DDHD2	23259	169	199	192	186.3	430	445	474	449.5	337	284	331	317	163	133	118	137		2.41	3.02E-03	1	0		1.7	2.84E-02	0	0		-1.36	1.23E-01	0	0		0	0		0	0		0	0		0	0
208149_x_at	DDX11 /// LOC652053	1663 /// 652053	252	234	222	235.8	391	401	357	382.5	395	300	380	356	257	228	211	231		1.62	8.20E-03	1	0		1.51	7.80E-02	0	0		-1.02	8.46E-01	0	0		0	0		0	0		0	0		0	0
228039_at	DDX46	9879	292	262	290	281	444	478	445	455.1	365	330	392	361	331	304	247	291.5		1.62	5.59E-03	1	0		1.29	8.93E-02	0	0		1.04	8.00E-01	0	0		0	0		0	0		0	0		0	0
1568815_a_at	DDX50	79009	46	42	47	44.8	92	85	77	84.8	78	61	68	69	42	35	36	37.7		1.89	6.17E-03	1	0		1.53	4.77E-02	0	0		-1.19	1.15E-01	0	0		0	0		0	0		0	0		0	0
219111_s_at	DDX54	79039	167	158	160	161.6	265	247	253	255.1	234	217	244	231	172	191	193	185.3		1.58	2.64E-03	1	0		1.43	1.75E-02	0	0		1.15	9.93E-02	0	0		0	0		0	0		0	0		0	0
202860_at	DENND4B	9909	241	232	223	231.9	366	369	362	365.4	289	288	314	297	222	181	196	199.1		1.58	2.11E-03	1	0		1.28	3.15E-02	0	0		-1.16	1.74E-01	0	0		0	0		0	0		0	0		0	0
218650_at	DGCR8	54487	83	101	97	93.2	174	157	176	168.9	101	101	104	102	84	59	72	70.9		1.81	9.62E-03	1	0		1.09	4.04E-01	0	0		-1.31	1.78E-01	0	0		0	0		0	0		0	0		0	0
91617_at	DGCR8	54487	91	88	106	94.9	181	163	164	169.2	117	106	120	114	95	88	75	85.7		1.78	9.47E-03	1	0		1.2	1.95E-01	0	0		-1.11	4.48E-01	0	0		0	0		0	0		0	0		0	0
226605_at	DGKQ	1609	108	110	105	107.6	184	196	178	185.8	156	103	136	130	76	90	90	85.1		1.73	2.27E-03	1	0		1.21	4.06E-01	0	0		-1.26	7.09E-02	0	0		0	0		0	0		0	0		0	0
207556_s_at	DGKZ	8525	178	159	179	171.9	279	252	273	267.9	216	236	191	214	168	238	203	201.2		1.56	8.80E-03	1	0		1.24	1.58E-01	0	0		1.17	3.46E-01	0	0		0	0		0	0		0	0		0	0
238032_at	DHRS3	9249	252	237	254	247.3	559	466	472	497.6	441	393	474	435	199	190	172	186.9		2.01	5.71E-03	1	0		1.76	1.63E-02	0	0		-1.32	3.15E-02	0	0		0	0		0	0		0	0		0	0
214017_s_at	DHX34	9704	161	158	150	156.7	303	259	250	269.6	211	184	209	201	202	179	207	195.5		1.72	9.68E-03	1	0		1.28	6.00E-02	0	0		1.25	5.24E-02	0	0		0	0		0	0		0	0		0	0
215529_x_at	DIP2A	23181	188	191	197	191.7	324	300	293	305.4	257	247	236	247	144	188	197	174.6		1.59	3.52E-03	1	0		1.29	1.82E-02	0	0		-1.1	5.30E-01	0	0		0	0		0	0		0	0		0	0
1560763_at	DIP2C	22982	35	32	37	34.7	213	191	163	188.2	156	116	106	124	25	25	28	25.8		5.42	2.14E-03	1	0		3.58	1.45E-02	0	0		-1.34	4.27E-02	0	0		0	0		0	0		0	0		0	0
236079_at	DKFZp667E0512	202025	30	34	32	32	63	70	59	63.8	58	66	62	62	37	33	35	35		1.99	6.23E-03	1	0		1.94	1.11E-02	0	0		1.09	2.79E-01	0	0		0	0		0	0		0	0		0	0
1556769_a_at	DLGAP1	9229	45	48	57	50	200	160	140	164.9	128	116	132	125	41	44	50	45.1		3.3	7.88E-03	1	0		2.51	1.23E-02	0	0		-1.11	4.55E-01	0	0		0	0		0	0		0	0		0	0
1560019_at	DLGAP1	9229	60	56	54	56.8	112	123	110	114.8	116	75	102	96	51	54	47	50.3		2.02	3.15E-03	1	0		1.69	9.60E-02	0	0		-1.13	1.60E-01	0	0		0	0		0	0		0	0		0	0
37996_s_at	DMPK	1760	88	84	93	88.4	184	170	182	178.8	109	94	110	104	113	94	80	94.5		2.02	2.18E-03	1	0		1.18	1.78E-01	0	0		1.07	6.65E-01	0	0		0	0		0	0		0	0		0	0
202500_at	DNAJB2	3300	117	108	108	110.9	164	173	175	170.5	152	175	139	155	110	156	139	133.5		1.54	4.19E-03	1	0		1.39	7.25E-02	0	0		1.2	2.73E-01	0	0		0	0		0	0		0	0		0	0
228622_s_at	DNAJC4	3338	224	210	223	218.5	377	335	354	355	266	192	259	237	289	328	320	311.9		1.62	4.92E-03	1	0		1.08	6.70E-01	0	0		1.43	1.47E-02	0	0		0	0		0	0		0	0		0	0
229631_at	DNHD1	144132	48	47	44	46	70	71	72	71.2	59	51	66	59	68	56	65	62.9		1.55	2.61E-03	1	0		1.27	1.45E-01	0	0		1.37	4.47E-02	0	0		0	0		0	0		0	0		0	0
215116_s_at	DNM1	1759	590	625	557	589.9	1314	1134	1113	1183.6	676	693	736	701	805	906	788	831.5		2.01	5.71E-03	1	0		1.19	8.93E-02	0	0		1.41	2.59E-02	0	0		0	0		0	0		0	0		0	0
223553_s_at	DOK3	79930	27	31	28	28.8	51	46	53	50	39	31	39	36	25	22	26	23.9		1.74	7.82E-03	1	0		1.26	1.91E-01	0	0		-1.2	1.36E-01	0	0		0	0		0	0		0	0		0	0
222360_at	DPH5	51611	61	59	59	59.4	108	91	102	100.2	95	59	66	72	53	49	46	49.4		1.69	6.73E-03	1	0		1.21	4.72E-01	0	0		-1.2	6.53E-02	0	0		0	0		0	0		0	0		0	0
1560915_at	DPY19L1	23333	18	17	18	17.6	28	31	27	28.7	36	23	33	30	19	18	17	17.8		1.63	8.84E-03	1	0		1.71	9.30E-02	0	0		1.01	8.83E-01	0	0		0	0		0	0		0	0		0	0
203258_at	DRAP1	10589	277	269	261	268.9	445	434	399	425.6	297	263	318	291	408	447	466	439.8		1.58	4.54E-03	1	0		1.08	4.45E-01	0	0		1.64	7.18E-03	1	0		0	0		0	0		0	0		0	0
205762_s_at	DUS4L	11062	56	58	56	56.7	90	94	80	88	70	61	67	66	54	52	51	52.2		1.55	9.60E-03	1	0		1.16	1.25E-01	0	0		-1.09	7.16E-02	0	0		0	0		0	0		0	0		0	0
218524_at	E4F1	1877	125	120	136	126.8	246	235	248	243	206	180	172	185	109	106	107	107.5		1.92	2.66E-03	1	0		1.46	4.30E-02	0	0		-1.18	5.45E-02	0	0		0	0		0	0		0	0		0	0
202735_at	EBP	10682	326	320	356	333.8	502	485	529	505.1	407	413	393	404	511	514	578	533.3		1.51	6.92E-03	1	0		1.21	5.19E-02	0	0		1.6	1.13E-02	0	0		0	0		0	0		0	0		0	0
209058_at	EDF1	8721	1032	918	1044	996.4	1560	1452	1482	1497.4	1180	1115	1090	1128	1123	1518	1407	1338.6		1.5	9.36E-03	1	0		1.13	2.03E-01	0	0		1.34	1.20E-01	0	0		0	0		0	0		0	0		0	0
1564630_at	EDN1	1906	328	270	256	283	647	682	665	664.5	626	619	672	639	351	328	369	349		2.35	5.73E-03	1	0		2.26	1.45E-02	0	0		1.23	1.56E-01	0	0		0	0		0	0		0	0		0	0
208289_s_at	EI24	9538	266	265	267	266	451	418	471	446	320	302	295	305	329	384	413	373.6		1.68	3.19E-03	1	0		1.15	4.48E-02	0	0		1.4	4.13E-02	0	0		0	0		0	0		0	0		0	0
1554309_at	EIF4G3	8672	25	22	23	23.6	59	68	61	62.2	54	34	56	47	30	25	26	26.8		2.64	2.65E-03	1	0		1.99	8.39E-02	0	0		1.14	2.54E-01	0	0		0	0		0	0		0	0		0	0
208707_at	EIF5	1983	137	140	147	141.3	221	230	257	235.4	226	195	217	212	107	85	90	93.8		1.67	6.84E-03	1	0		1.5	2.07E-02	0	0		-1.51	3.10E-02	0	0		0	0		0	0		0	0		0	0
204483_at	ENO3	2027	123	115	111	116.3	178	186	177	180.4	149	109	131	129	160	172	163	164.9		1.55	3.89E-03	1	0		1.11	5.43E-01	0	0		1.42	9.67E-03	0	0		0	0		0	0		0	0		0	0
228851_s_at	ENSA	2029	168	171	168	168.7	257	247	258	254.2	183	159	192	177	211	204	286	230.7		1.51	1.32E-03	1	0		1.05	6.09E-01	0	0		1.37	1.24E-01	0	0		0	0		0	0		0	0		0	0
235963_at	EPAS1	2034	29	35	30	31.3	97	83	89	89.5	77	51	78	67	21	40	33	30.5		2.86	3.84E-03	1	0		2.15	5.98E-02	0	0		-1.03	9.29E-01	0	0		0	0		0	0		0	0		0	0
242868_at	EPAS1	2034	78	90	89	85.5	194	175	174	180.8	128	105	127	119	55	34	36	40.9		2.12	3.95E-03	1	0		1.4	8.46E-02	0	0		-2.09	4.94E-02	0	0		0	0		0	0		0	0		0	0
242960_at	EPC2	26122	25	24	26	24.9	37	36	41	37.8	30	25	28	28	24	21	20	21.3		1.52	7.89E-03	1	0		1.12	2.67E-01	0	0		-1.17	1.57E-01	0	0		0	0		0	0		0	0		0	0
218180_s_at	EPS8L2	64787	391	381	415	395.6	667	619	669	651.1	572	593	536	567	544	541	548	544.7		1.65	3.67E-03	1	0		1.43	1.75E-02	0	0		1.38	5.85E-03	0	0		0	0		0	0		0	0		0	0
227017_at	ERICH1	157697	178	160	169	168.9	267	258	239	254.4	232	160	199	195	140	121	115	125		1.51	8.12E-03	1	0		1.15	4.74E-01	0	0		-1.35	5.31E-02	0	0		0	0		0	0		0	0		0	0
224453_s_at	ETNK1	55500	75	78	86	79.4	215	211	209	211.9	195	179	155	176	80	84	90	84.7		2.67	1.50E-03	1	0		2.21	1.41E-02	0	0		1.07	4.21E-01	0	0		0	0		0	0		0	0		0	0
224454_at	ETNK1	55500	39	40	42	40.5	164	197	172	177.4	201	135	173	168	23	20	25	22.6		4.38	1.50E-03	1	0		4.14	1.09E-02	0	0		-1.79	1.29E-02	0	0		0	0		0	0		0	0		0	0
217838_s_at	EVL	51466	154	156	145	151.7	262	239	257	252.5	199	176	165	179	219	212	208	213.1		1.66	3.69E-03	1	0		1.18	1.79E-01	0	0		1.4	6.24E-03	0	0		0	0		0	0		0	0		0	0
228847_at	EXOC3	11336	54	50	55	53	100	92	101	97.5	80	53	80	70	56	65	64	61.5		1.84	3.88E-03	1	0		1.32	3.04E-01	0	0		1.16	1.37E-01	0	0		0	0		0	0		0	0		0	0
202345_s_at	FABP5 /// LOC653327	2171 /// 653327	949	814	865	874.3	1292	1334	1327	1317.5	1018	888	895	932	1015	1005	987	1002.3		1.51	8.86E-03	1	0		1.07	5.66E-01	0	0		1.15	1.15E-01	0	0		0	0		0	0		0	0		0	0
222056_s_at	FAHD2A	51011	287	267	305	286	465	423	463	449.8	395	301	336	342	413	470	449	443.2		1.57	8.77E-03	1	0		1.19	2.93E-01	0	0		1.55	1.49E-02	0	0		0	0		0	0		0	0		0	0
231953_at	FALZ	2186	50	48	51	49.6	79	90	83	84	73	60	67	66	31	29	23	27.6		1.69	4.65E-03	1	0		1.34	6.78E-02	0	0		-1.8	2.51E-02	0	0		0	0		0	0		0	0		0	0
225874_at	FAM100A	124402	145	151	138	144.4	252	221	231	234.7	143	148	146	146	127	112	125	121.1		1.63	6.51E-03	1	0		1.01	8.46E-01	0	0		-1.19	7.71E-02	0	0		0	0		0	0		0	0		0	0
229695_at	FAM107B	83641	332	314	306	317.5	509	524	532	522	371	330	299	332	281	288	279	282.8		1.64	2.27E-03	1	0		1.05	7.09E-01	0	0		-1.12	5.29E-02	0	0		0	0		0	0		0	0		0	0
226965_at	FAM116A	201627	670	622	645	645.5	1106	1006	1006	1038.1	751	591	680	671	470	469	502	480		1.61	4.61E-03	1	0		1.04	7.66E-01	0	0		-1.34	1.04E-02	0	0		0	0		0	0		0	0		0	0
38043_at	FAM3A	60343	233	236	224	231.4	359	352	364	358.4	305	271	308	294	282	293	283	285.8		1.55	1.60E-03	1	0		1.27	5.08E-02	0	0		1.24	8.24E-03	0	0		0	0		0	0		0	0		0	0
1554165_at	FAM53B	9679	17	18	18	17.8	27	29	26	27.1	22	34	22	25	19	25	27	23.7		1.52	6.02E-03	1	0		1.43	2.32E-01	0	0		1.33	1.43E-01	0	0		0	0		0	0		0	0		0	0
228069_at	FAM54A	113115	43	42	42	42.2	82	89	72	80.8	94	64	75	77	21	15	20	18.6		1.91	6.49E-03	1	0		1.82	5.21E-02	0	0		-2.27	1.48E-02	0	0		0	0		0	0		0	0		0	0
226062_x_at	FAM63A	55793	206	190	207	200.7	427	360	351	378.3	317	264	259	279	168	259	260	224.8		1.88	8.15E-03	1	0		1.39	6.90E-02	0	0		1.12	6.07E-01	0	0		0	0		0	0		0	0		0	0
1568609_s_at	FAM91A2 /// FLJ39739 /// LOC440685 /// LOC644642 /// LOC644677 /// LOC645052 /// LOC653496	388685 /// 440685 /// 57234 /// 644642 /// 644677 /// 645052 /// 653496	79	83	86	82.5	136	129	135	133.5	110	90	111	103	114	84	98	97.9		1.62	2.74E-03	1	0		1.25	1.48E-01	0	0		1.19	2.50E-01	0	0		0	0		0	0		0	0		0	0
212218_s_at	FASN	2194	234	276	245	251	516	468	432	470.9	296	330	325	317	271	274	279	274.7		1.88	9.31E-03	1	0		1.26	1.01E-01	0	0		1.09	2.68E-01	0	0		0	0		0	0		0	0		0	0
1555288_s_at	FBF1	85302	58	59	61	59.3	96	99	85	93.2	79	76	90	81	70	68	80	72.4		1.57	7.90E-03	1	0		1.37	3.87E-02	0	0		1.22	8.00E-02	0	0		0	0		0	0		0	0		0	0
44040_at	FBXO41	150726	79	78	82	79.5	134	127	122	127.5	105	103	108	105	84	70	75	76.4		1.6	3.10E-03	1	0		1.33	8.52E-03	0	0		-1.04	6.26E-01	0	0		0	0		0	0		0	0		0	0
241917_at	FCHSD2	9873	21	19	20	19.7	35	35	37	35.6	40	32	35	35	20	23	21	21.1		1.81	2.51E-03	1	0		1.8	1.91E-02	0	0		1.07	3.87E-01	0	0		0	0		0	0		0	0		0	0
215404_x_at	FGFR1	2260	76	72	79	75.6	138	130	131	132.8	100	84	84	89	76	64	61	66.6		1.76	2.46E-03	1	0		1.18	1.94E-01	0	0		-1.13	2.82E-01	0	0		0	0		0	0		0	0		0	0
222164_at	FGFR1	2260	71	62	63	65.3	110	120	132	120.3	82	74	71	75	68	104	107	91.3		1.84	8.22E-03	1	0		1.16	2.17E-01	0	0		1.4	1.93E-01	0	0		0	0		0	0		0	0		0	0
204579_at	FGFR4	2264	203	201	195	199.3	311	300	303	304.6	205	215	211	210	210	243	235	228.8		1.53	1.42E-03	1	0		1.06	1.60E-01	0	0		1.15	1.17E-01	0	0		0	0		0	0		0	0		0	0
221007_s_at	FIP1L1	81608	150	156	147	151	246	227	251	241.3	221	217	154	195	68	95	95	84.8		1.6	4.14E-03	1	0		1.29	2.70E-01	0	0		-1.78	4.18E-02	0	0		0	0		0	0		0	0		0	0
219118_at	FKBP11	51303	752	666	715	710	1068	1084	1123	1091.6	901	804	857	853	888	968	935	929.8		1.54	5.69E-03	1	0		1.2	1.04E-01	0	0		1.31	2.66E-02	0	0		0	0		0	0		0	0		0	0
233530_at	FKBP1A	2280	58	55	51	54.6	101	111	93	101.2	97	68	95	86	56	44	37	44.7		1.85	7.59E-03	1	0		1.57	1.04E-01	0	0		-1.22	3.10E-01	0	0		0	0		0	0		0	0		0	0
236520_at	FKBP1A	2280	39	40	42	40.2	76	84	83	81.2	90	66	82	79	39	24	26	28.8		2.02	2.12E-03	1	0		1.96	2.84E-02	0	0		-1.4	1.96E-01	0	0		0	0		0	0		0	0		0	0
200894_s_at	FKBP4	2288	287	283	270	280.2	459	397	434	429.3	344	317	310	323	377	359	393	376		1.53	8.27E-03	1	0		1.15	1.02E-01	0	0		1.34	1.12E-02	0	0		0	0		0	0		0	0		0	0
40850_at	FKBP8	23770	152	168	149	156	261	242	269	257	152	227	180	184	194	188	221	200.4		1.65	6.53E-03	1	0		1.18	4.52E-01	0	0		1.28	6.50E-02	0	0		0	0		0	0		0	0		0	0
208120_x_at	FKSG49	400949	301	312	293	302.1	465	425	474	454.1	436	493	474	467	340	260	304	300		1.5	6.19E-03	1	0		1.55	1.31E-02	0	0		-1.01	9.56E-01	0	0		0	0		0	0		0	0		0	0
211454_x_at	FKSG49	400949	290	285	301	291.8	511	469	533	503.6	427	457	427	437	320	278	322	305.9		1.73	3.95E-03	1	0		1.5	7.89E-03	0	0		1.05	5.26E-01	0	0		0	0		0	0		0	0		0	0
224284_x_at	FKSG49	400949	157	183	170	169.7	281	263	290	277.9	212	203	248	220	165	132	146	147		1.64	7.95E-03	1	0		1.3	1.25E-01	0	0		-1.15	2.53E-01	0	0		0	0		0	0		0	0		0	0
226340_x_at	FLJ00038 /// FAM39A	375690 /// 653440	168	164	191	173.8	381	337	341	352.8	289	274	279	281	182	168	179	176.6		2.03	5.35E-03	1	0		1.62	1.63E-02	0	0		1.02	8.42E-01	0	0		0	0		0	0		0	0		0	0
53720_at	FLJ11286	55337	103	97	91	96.9	207	185	170	186.8	166	121	153	145	121	88	87	97.4		1.93	7.61E-03	1	0		1.5	9.28E-02	0	0		1.01	9.77E-01	0	0		0	0		0	0		0	0		0	0
215373_x_at	FLJ12151	80047	147	152	155	151.5	250	255	226	243	211	243	213	222	150	165	177	163.5		1.6	5.26E-03	1	0		1.46	2.28E-02	0	0		1.08	3.29E-01	0	0		0	0		0	0		0	0		0	0
220715_at	FLJ12547	80058	52	48	59	52.8	121	110	118	116.2	108	112	94	104	66	88	74	75.5		2.2	5.77E-03	1	0		1.98	2.28E-02	0	0		1.43	9.72E-02	0	0		0	0		0	0		0	0		0	0
229623_at	FLJ12993	441027	44	43	41	42.7	63	67	68	66.1	47	43	42	44	43	40	38	40.1		1.55	3.19E-03	1	0		1.02	7.02E-01	0	0		-1.06	2.94E-01	0	0		0	0		0	0		0	0		0	0
232106_s_at	FLJ14640	84902	91	101	107	99.7	193	201	184	192.4	179	111	187	155	99	87	95	93.5		1.93	4.54E-03	1	0		1.55	2.16E-01	0	0		-1.07	4.67E-01	0	0		0	0		0	0		0	0		0	0
241529_at	FLJ20397	54919	28	28	28	28	117	119	104	113.2	94	57	96	80	31	25	26	27.3		4.04	9.98E-04	1	0		2.87	3.84E-02	0	0		-1.03	8.08E-01	0	0		0	0		0	0		0	0		0	0
228020_at	FLJ20758	55037	125	117	118	119.9	185	192	172	182.6	167	113	140	138	145	104	111	118.7		1.52	6.00E-03	1	0		1.15	4.95E-01	0	0		-1.01	9.53E-01	0	0		0	0		0	0		0	0		0	0
228512_at	FLJ20758	55037	102	104	98	101.4	202	182	171	184.6	138	98	116	116	145	118	107	122.5		1.82	5.60E-03	1	0		1.14	4.49E-01	0	0		1.21	2.12E-01	0	0		0	0		0	0		0	0		0	0
51200_at	FLJ20850	55049	389	366	399	384.6	652	631	627	636.7	507	511	468	495	505	534	528	522.2		1.66	2.46E-03	1	0		1.29	3.37E-02	0	0		1.36	9.78E-03	0	0		0	0		0	0		0	0		0	0
220335_x_at	FLJ21736	79984	174	162	169	168.1	332	320	319	323.7	240	212	260	236	177	167	153	165.4		1.93	1.30E-03	1	0		1.41	5.10E-02	0	0		-1.02	8.16E-01	0	0		0	0		0	0		0	0		0	0
1553292_s_at	FLJ25006	124923	82	69	73	74.5	210	249	237	231.3	201	149	151	165	163	142	130	144.4		3.11	2.92E-03	1	0		2.22	2.85E-02	0	0		1.94	1.56E-02	0	0		0	0		0	0		0	0		0	0
223443_s_at	FLJ32065	201283	350	341	349	346.5	529	508	533	523.4	424	295	375	361	416	404	408	409.2		1.51	1.59E-03	1	0		1.04	8.40E-01	0	0		1.18	5.02E-03	0	0		0	0		0	0		0	0		0	0
229962_at	FLJ34306	374819	64	64	69	65.8	109	102	98	103	88	79	82	83	65	71	74	69.8		1.56	5.55E-03	1	0		1.26	4.18E-02	0	0		1.06	3.71E-01	0	0		0	0		0	0		0	0		0	0
1559313_at	FLJ35740	253650	31	33	29	30.9	47	51	49	48.9	42	61	33	44	34	42	39	38		1.58	5.93E-03	1	0		1.42	2.99E-01	0	0		1.23	1.32E-01	0	0		0	0		0	0		0	0		0	0
244297_at	FLJ35740	253650	180	146	177	166.9	333	348	339	339.9	309	252	316	291	317	302	260	291.9		2.04	6.27E-03	1	0		1.74	4.61E-02	0	0		1.75	2.58E-02	0	0		0	0		0	0		0	0		0	0
238432_at	FLJ35776	649446	156	146	155	152.4	235	234	230	232.8	209	184	198	197	189	203	183	191.8		1.53	2.02E-03	1	0		1.29	4.30E-02	0	0		1.26	2.62E-02	0	0		0	0		0	0		0	0		0	0
228702_at	FLJ43663 /// LOC641825 /// LOC647017	378805 /// 641825 /// 647017	228	167	203	197.7	627	652	592	623.4	685	559	571	602	241	219	221	226.8		3.15	4.84E-03	1	0		3.05	1.51E-02	0	0		1.15	3.55E-01	0	0		0	0		0	0		0	0		0	0
226419_s_at	FLJ44342	645460	622	658	670	649.5	1105	1239	1217	1185.5	1131	986	1012	1041	1158	1234	1167	1185.9		1.83	3.52E-03	1	0		1.6	1.55E-02	0	0		1.83	2.54E-03	1	0		0	0		0	0		0	0		0	0
1569315_s_at	FLJ44451	643293	58	55	58	56.8	108	99	107	104.3	95	72	85	83	86	76	73	78		1.84	2.35E-03	1	0		1.47	7.07E-02	0	0		1.37	2.78E-02	0	0		0	0		0	0		0	0		0	0
222906_at	FLVCR	28982	124	124	138	128.7	267	235	248	250	169	143	174	162	119	115	110	114.7		1.94	4.26E-03	1	0		1.26	1.42E-01	0	0		-1.12	1.40E-01	0	0		0	0		0	0		0	0		0	0
229865_at	FNDC3B	64778	67	54	57	58.8	166	183	187	178.4	185	119	149	149	57	59	41	51.6		3.03	3.13E-03	1	0		2.53	3.50E-02	0	0		-1.14	5.25E-01	0	0		0	0		0	0		0	0		0	0
236192_at	FNTA	2339	81	80	80	80.5	135	132	133	133.5	127	66	110	97	83	78	66	75.2		1.66	5.71E-04	1	0		1.21	5.92E-01	0	0		-1.07	4.96E-01	0	0		0	0		0	0		0	0		0	0
205409_at	FOSL2	2355	79	75	69	74.3	140	122	121	127.2	113	159	81	113	84	104	113	99.3		1.71	9.73E-03	1	0		1.52	2.73E-01	0	0		1.34	1.18E-01	0	0		0	0		0	0		0	0		0	0
241824_at	FOSL2	2355	24	26	24	24.7	71	53	61	61.1	77	51	68	65	25	20	19	21.4		2.47	6.92E-03	1	0		2.61	2.46E-02	0	0		-1.16	3.22E-01	0	0		0	0		0	0		0	0		0	0
228463_at	FOXA3	3171	188	181	166	178.2	314	353	341	335.5	305	244	282	276	32	55	84	52.8		1.88	4.54E-03	1	0		1.55	4.50E-02	0	0		-3.38	5.94E-02	0	0		0	0		0	0		0	0		0	0
239305_at	FOXK2	3607	39	41	38	39.3	82	91	78	83.8	88	59	78	74	45	47	43	45.1		2.13	2.81E-03	1	0		1.88	5.42E-02	0	0		1.15	6.37E-02	0	0		0	0		0	0		0	0		0	0
232882_at	FOXO1A	2308	44	46	40	43.2	69	79	81	76.2	65	39	79	58	37	23	31	29.6		1.76	8.98E-03	1	0		1.35	4.36E-01	0	0		-1.46	1.39E-01	0	0		0	0		0	0		0	0		0	0
1569477_at	FOXO3A	2309	20	17	21	19.3	34	37	40	37	34	32	39	35	18	18	19	18.5		1.92	9.49E-03	1	0		1.81	2.75E-02	0	0		-1.04	6.65E-01	0	0		0	0		0	0		0	0		0	0
227120_at	FOXP4	116113	112	124	123	119.2	199	181	185	188.2	125	121	114	120	99	110	126	111		1.58	6.37E-03	1	0		1.01	9.48E-01	0	0		-1.07	5.36E-01	0	0		0	0		0	0		0	0		0	0
201564_s_at	FSCN1	6624	239	243	239	240.4	411	363	384	385.3	270	257	258	261	271	269	283	274.3		1.6	4.17E-03	1	0		1.09	5.96E-02	0	0		1.14	1.62E-02	0	0		0	0		0	0		0	0		0	0
226072_at	FUK	197258	169	165	183	172.1	286	254	280	272.9	226	210	232	223	259	234	244	245.6		1.59	8.01E-03	1	0		1.29	4.38E-02	0	0		1.43	1.46E-02	0	0		0	0		0	0		0	0		0	0
208868_s_at	GABARAPL1	23710	201	196	225	206.7	339	326	342	335.8	267	277	255	266	271	323	318	303		1.62	6.00E-03	1	0		1.29	5.37E-02	0	0		1.47	3.50E-02	0	0		0	0		0	0		0	0		0	0
211458_s_at	GABARAPL1 /// GABARAPL3	23710 /// 23766	541	521	581	546.8	881	818	833	843.6	815	723	755	763	717	666	663	681.5		1.54	5.78E-03	1	0		1.4	2.95E-02	0	0		1.25	3.60E-02	0	0		0	0		0	0		0	0		0	0
209304_x_at	GADD45B	4616	289	291	271	283.5	465	435	435	444.6	394	425	351	389	152	181	197	175.9		1.57	3.70E-03	1	0		1.37	5.45E-02	0	0		-1.61	2.81E-02	0	0		0	0		0	0		0	0		0	0
234974_at	GALM	130589	196	185	184	188.1	329	313	354	331.7	259	231	273	253	236	253	258	249		1.76	3.84E-03	1	0		1.35	4.72E-02	0	0		1.32	1.37E-02	0	0		0	0		0	0		0	0		0	0
227321_at	GATS	352954	120	129	136	128.3	204	205	225	211.1	170	199	166	178	149	141	125	138.1		1.65	6.25E-03	1	0		1.39	6.21E-02	0	0		1.08	4.39E-01	0	0		0	0		0	0		0	0		0	0
215595_x_at	GCNT2	2651	90	82	89	87	138	133	141	137.4	115	130	122	122	74	85	104	86.9		1.58	4.38E-03	1	0		1.4	2.96E-02	0	0		-1	9.91E-01	0	0		0	0		0	0		0	0		0	0
226470_at	GGTL3	2686	126	134	136	132	210	222	204	212.1	184	142	189	170	185	177	188	183.2		1.61	3.65E-03	1	0		1.29	1.92E-01	0	0		1.39	7.21E-03	0	0		0	0		0	0		0	0		0	0
222808_at	GLT28D1	55849	770	705	793	754.9	1177	1197	1216	1196.7	959	877	946	926	714	745	771	743.3		1.59	4.39E-03	1	0		1.23	7.20E-02	0	0		-1.02	8.08E-01	0	0		0	0		0	0		0	0		0	0
228395_at	GLT8D1	55830	108	107	111	108.4	213	211	208	210.5	142	193	148	159	92	71	57	71.6		1.94	7.77E-04	1	0		1.47	9.45E-02	0	0		-1.51	1.22E-01	0	0		0	0		0	0		0	0		0	0
239355_at	GMCL1	64395	245	252	266	254.1	425	487	429	446.3	333	262	306	299	338	321	301	319.3		1.76	5.72E-03	1	0		1.18	2.63E-01	0	0		1.26	3.49E-02	0	0		0	0		0	0		0	0		0	0
234488_s_at	GMCL1 /// GMCL1L	64395 /// 64396	88	82	89	86.3	142	126	138	135.5	113	83	95	96	124	84	91	98.6		1.57	6.89E-03	1	0		1.12	5.02E-01	0	0		1.14	4.63E-01	0	0		0	0		0	0		0	0		0	0
217271_at	GNA11	2767	30	33	29	30.5	64	76	88	75.1	51	53	67	56	39	44	40	41		2.47	8.72E-03	1	0		1.85	3.74E-02	0	0		1.35	4.16E-02	0	0		0	0		0	0		0	0		0	0
214157_at	GNAS	2778	23	28	23	24.8	61	60	66	62.2	74	41	60	57	33	27	23	27.5		2.51	3.97E-03	1	0		2.28	7.37E-02	0	0		1.11	5.56E-01	0	0		0	0		0	0		0	0		0	0
201921_at	GNG10 /// LOC552891 /// LOC653503	2790 /// 552891 /// 653503	1686	1689	1713	1695.7	2383	2660	2801	2608.6	2399	2100	1990	2157	1856	2025	2084	1985.9		1.54	8.88E-03	1	0		1.27	8.12E-02	0	0		1.17	5.36E-02	0	0		0	0		0	0		0	0		0	0
226949_at	GOLGA3	2802	166	160	152	159.2	232	240	250	240.4	210	203	229	214	194	188	190	190.7		1.51	4.86E-03	1	0		1.34	3.41E-02	0	0		1.2	2.57E-02	0	0		0	0		0	0		0	0		0	0
243880_at	GOSR2	9570	52	52	51	51.9	126	124	111	120.3	77	46	66	61	64	57	44	54.6		2.32	1.86E-03	1	0		1.19	5.30E-01	0	0		1.05	7.63E-01	0	0		0	0		0	0		0	0		0	0
226990_at	GPIAP1	4076	149	137	131	138.8	228	241	238	235.3	244	179	234	217	87	57	74	71.5		1.7	4.47E-03	1	0		1.56	8.16E-02	0	0		-1.94	4.00E-02	0	0		0	0		0	0		0	0		0	0
217641_at	GPR135	64582	30	32	36	32.5	162	127	120	135.1	86	56	85	74	37	44	36	38.8		4.16	4.06E-03	1	0		2.28	5.11E-02	0	0		1.19	2.17E-01	0	0		0	0		0	0		0	0		0	0
224807_at	GRAMD1A	57655	775	765	811	783.4	1246	1159	1131	1178	888	866	921	891	635	725	703	686.3		1.5	4.91E-03	1	0		1.14	5.60E-02	0	0		-1.14	1.16E-01	0	0		0	0		0	0		0	0		0	0
1565881_at	GRLF1	2909	23	23	21	22.3	38	40	38	38.6	28	26	25	26	20	22	26	22.4		1.73	1.65E-03	1	0		1.18	6.14E-02	0	0		1	9.74E-01	0	0		0	0		0	0		0	0		0	0
225577_at	HCG18	414777	125	116	129	123.5	211	199	199	203	200	187	194	193	143	103	86	108.4		1.64	4.12E-03	1	0		1.57	1.13E-02	0	0		-1.14	5.63E-01	0	0		0	0		0	0		0	0		0	0
242618_at	HCG18	414777	35	44	44	40.8	89	86	87	87.5	75	50	58	60	41	36	32	36.1		2.14	6.76E-03	1	0		1.48	1.85E-01	0	0		-1.13	4.28E-01	0	0		0	0		0	0		0	0		0	0
202957_at	HCLS1	3059	23	19	19	20.2	57	70	62	62.8	66	39	47	50	24	22	20	21.9		3.11	3.74E-03	1	0		2.45	5.07E-02	0	0		1.08	5.03E-01	0	0		0	0		0	0		0	0		0	0
207592_s_at	HCN2	610	55	63	53	56.8	134	123	124	126.8	62	89	62	70	81	78	109	88.4		2.23	4.14E-03	1	0		1.23	3.84E-01	0	0		1.56	7.89E-02	0	0		0	0		0	0		0	0		0	0
227679_at	HDAC11	79885	113	102	114	109.5	204	190	189	194.3	155	124	161	146	141	146	112	132		1.77	4.05E-03	1	0		1.33	1.39E-01	0	0		1.21	2.17E-01	0	0		0	0		0	0		0	0		0	0
207730_x_at	HDGF2	84717	247	240	248	245.1	416	384	421	406.8	381	317	350	348	218	272	211	232.2		1.66	2.61E-03	1	0		1.42	3.41E-02	0	0		-1.06	6.57E-01	0	0		0	0		0	0		0	0		0	0
218306_s_at	HERC1	8925	248	258	263	256.3	425	439	412	425.2	387	332	347	355	180	172	152	167.6		1.66	1.93E-03	1	0		1.38	3.33E-02	0	0		-1.53	1.55E-02	0	0		0	0		0	0		0	0		0	0
217317_s_at	HERC2P2 /// LOC440248 /// LOC653717	400322 /// 440248 /// 653717	553	472	528	516.3	940	950	920	936.8	738	700	808	747	582	583	555	573.4		1.81	4.60E-03	1	0		1.45	4.34E-02	0	0		1.11	2.09E-01	0	0		0	0		0	0		0	0		0	0
225988_at	HERC4	26091	228	235	233	231.9	401	359	380	379.2	326	290	289	301	244	270	289	266.6		1.64	3.28E-03	1	0		1.3	3.50E-02	0	0		1.15	1.33E-01	0	0		0	0		0	0		0	0		0	0
1559455_at	HEXA	3073	17	17	23	19	58	49	60	55.2	31	27	30	29	15	18	17	16.8		2.91	7.64E-03	1	0		1.54	8.41E-02	0	0		-1.13	4.53E-01	0	0		0	0		0	0		0	0		0	0
210428_s_at	HGS	9146	397	432	449	425.2	834	778	719	775.3	646	586	638	623	434	481	471	461.6		1.82	6.24E-03	1	0		1.46	2.30E-02	0	0		1.09	2.84E-01	0	0		0	0		0	0		0	0		0	0
226364_at	HIP1	3092	263	263	257	260.8	423	378	396	398.2	334	292	288	304	264	305	300	289.3		1.53	4.46E-03	1	0		1.17	1.39E-01	0	0		1.11	1.91E-01	0	0		0	0		0	0		0	0		0	0
210719_s_at	HMG20B	10362	356	346	359	353.6	575	547	573	565	445	389	422	418	490	467	433	462.5		1.6	1.62E-03	1	0		1.18	9.00E-02	0	0		1.31	1.98E-02	0	0		0	0		0	0		0	0		0	0
243368_at	HMGB2	3148	28	28	26	27.4	68	60	62	63.4	100	45	61	65	31	31	21	27.2		2.31	2.38E-03	1	0		2.38	1.06E-01	0	0		-1.01	9.71E-01	0	0		0	0		0	0		0	0		0	0
211931_s_at	HNRPA3P1 /// HNRPA3 /// LOC643689 /// LOC647474	10151 /// 220988 /// 643689 /// 647474	1077	1027	965	1021.8	1597	1516	1736	1613.6	1233	1268	1121	1205	1100	1286	1290	1222.1		1.58	8.82E-03	1	0		1.18	1.31E-01	0	0		1.2	1.23E-01	0	0		0	0		0	0		0	0		0	0
200073_s_at	HNRPD	3184	906	924	929	919.5	1464	1357	1565	1459.3	1062	974	862	963	856	955	1019	941		1.59	5.84E-03	1	0		1.05	6.70E-01	0	0		1.02	7.68E-01	0	0		0	0		0	0		0	0		0	0
1554678_s_at	HNRPDL	9987	574	582	636	596.7	1054	1009	1110	1056.8	863	763	715	778	427	525	560	501		1.77	3.93E-03	1	0		1.3	8.81E-02	0	0		-1.19	2.28E-01	0	0		0	0		0	0		0	0		0	0
208990_s_at	HNRPH3	3189	1287	1193	1208	1228.9	1816	1918	1924	1885.2	1707	1698	1654	1686	1328	1432	1411	1389.4		1.53	3.55E-03	1	0		1.37	1.02E-02	0	0		1.13	7.84E-02	0	0		0	0		0	0		0	0		0	0
225805_at	HNRPU	3192	196	188	196	193.1	335	326	357	338.8	334	296	285	304	222	199	181	200		1.75	2.26E-03	1	0		1.58	1.78E-02	0	0		1.04	7.00E-01	0	0		0	0		0	0		0	0		0	0
208713_at	HNRPUL1	11100	795	807	773	791.9	1282	1142	1161	1193.4	978	950	948	959	707	800	737	746.9		1.51	6.17E-03	1	0		1.21	1.12E-02	0	0		-1.06	3.31E-01	0	0		0	0		0	0		0	0		0	0
209675_s_at	HNRPUL1	11100	401	466	418	427.5	862	782	761	800.8	489	501	499	496	439	454	462	451.3		1.87	6.19E-03	1	0		1.16	1.38E-01	0	0		1.06	4.51E-01	0	0		0	0		0	0		0	0		0	0
209721_s_at	HOM-TES-103	25900	56	54	56	55.6	92	92	88	90.7	79	87	92	86	69	64	75	69.1		1.63	1.26E-03	1	0		1.54	1.75E-02	0	0		1.24	4.81E-02	0	0		0	0		0	0		0	0		0	0
223861_at	HORMAD1	84072	455	421	453	442.6	911	894	982	928.4	851	742	731	773	332	357	342	343.5		2.1	2.05E-03	1	0		1.75	1.43E-02	0	0		-1.29	1.58E-02	0	0		0	0		0	0		0	0		0	0
214457_at	HOXA2	3199	45	45	37	42.3	81	84	88	84.1	69	58	70	65	43	35	31	36.2		1.99	7.60E-03	1	0		1.54	6.74E-02	0	0		-1.17	3.72E-01	0	0		0	0		0	0		0	0		0	0
205366_s_at	HOXB6	3216	121	114	124	119.8	336	342	315	331	268	201	242	236	78	89	124	95.1		2.76	1.26E-03	1	0		1.97	2.46E-02	0	0		-1.26	2.98E-01	0	0		0	0		0	0		0	0		0	0
204779_s_at	HOXB7	3217	409	369	372	382.8	618	564	554	578.2	455	457	457	456	331	338	334	334.4		1.51	9.56E-03	1	0		1.19	5.31E-02	0	0		-1.14	6.67E-02	0	0		0	0		0	0		0	0		0	0
212983_at	HRAS	3265	210	218	220	216.2	343	322	333	332.4	240	235	234	237	268	286	282	278.7		1.54	2.24E-03	1	0		1.1	4.51E-02	0	0		1.29	8.16E-03	0	0		0	0		0	0		0	0		0	0
1554122_a_at	HSD17B12	51144	58	51	58	55.6	139	144	145	142.7	136	94	122	116	50	58	47	51.2		2.57	1.85E-03	1	0		2.09	3.80E-02	0	0		-1.09	4.69E-01	0	0		0	0		0	0		0	0		0	0
226887_at	HSPA14	51182	158	169	177	168	306	353	301	319.2	316	285	276	292	65	45	36	47.5		1.9	6.40E-03	1	0		1.74	1.38E-02	0	0		-3.54	1.89E-02	0	0		0	0		0	0		0	0		0	0
242065_x_at	IDI1	3422	126	126	122	124.5	192	178	206	191.9	168	127	170	153	143	115	118	124.6		1.54	7.17E-03	1	0		1.23	2.63E-01	0	0		1	9.97E-01	0	0		0	0		0	0		0	0		0	0
202718_at	IGFBP2	3485	324	320	313	318.9	572	561	585	572.3	363	364	361	362	448	492	523	486.8		1.79	9.77E-04	1	0		1.14	1.11E-02	0	0		1.53	1.12E-02	0	0		0	0		0	0		0	0		0	0
201163_s_at	IGFBP7	3490	181	166	176	174.3	284	275	281	279.8	187	115	137	144	259	241	263	254		1.61	2.32E-03	1	0		-1.21	4.55E-01	0	0		1.46	8.45E-03	0	0		0	0		0	0		0	0		0	0
206295_at	IL18	3606	405	375	400	393.2	724	656	744	707.1	513	434	366	434	416	455	466	445.2		1.8	4.17E-03	1	0		1.1	5.80E-01	0	0		1.13	1.20E-01	0	0		0	0		0	0		0	0		0	0
237464_at	IMAA	387254	43	38	45	41.8	193	214	190	198.7	163	117	163	146	40	30	28	32.4		4.75	1.56E-03	1	0		3.48	1.48E-02	0	0		-1.29	2.05E-01	0	0		0	0		0	0		0	0		0	0
223681_s_at	INADL	10207	144	127	134	134.4	293	250	297	279	197	133	161	161	131	147	142	139.9		2.08	5.89E-03	1	0		1.2	4.06E-01	0	0		1.04	5.89E-01	0	0		0	0		0	0		0	0		0	0
229356_x_at	INOC1	54617	407	397	399	401.1	644	736	757	710.5	658	552	684	629	244	170	197	201.7		1.77	5.50E-03	1	0		1.57	3.19E-02	0	0		-1.99	2.36E-02	0	0		0	0		0	0		0	0		0	0
205376_at	INPP4B	8821	118	111	114	114	219	224	210	217.6	204	172	184	186	142	121	112	124.3		1.91	1.52E-03	1	0		1.63	1.78E-02	0	0		1.09	4.32E-01	0	0		0	0		0	0		0	0		0	0
223878_at	INPP4B	8821	35	33	33	33.4	71	60	61	63.6	61	41	45	48	30	24	23	25.4		1.9	5.65E-03	1	0		1.45	1.59E-01	0	0		-1.31	1.23E-01	0	0		0	0		0	0		0	0		0	0
201598_s_at	INPPL1	3636	193	198	201	197.5	335	283	318	311.3	264	273	280	272	224	221	207	217.2		1.58	9.16E-03	1	0		1.38	7.24E-03	0	0		1.1	8.25E-02	0	0		0	0		0	0		0	0		0	0
212212_s_at	INTS1	26173	220	232	211	221	349	317	330	331.9	259	274	264	266	265	363	321	313.5		1.5	6.57E-03	1	0		1.2	4.64E-02	0	0		1.42	8.12E-02	0	0		0	0		0	0		0	0		0	0
238488_at	IPO11	51194	28	27	24	26.1	107	120	106	110.9	128	80	115	106	39	23	24	27.8		4.25	1.73E-03	1	0		4.06	1.75E-02	0	0		1.06	8.21E-01	0	0		0	0		0	0		0	0		0	0
213771_at	IRF2BP1	26145	171	187	193	183.6	319	299	290	302.2	202	227	221	216	128	202	162	161.3		1.65	5.85E-03	1	0		1.18	1.40E-01	0	0		-1.14	5.23E-01	0	0		0	0		0	0		0	0		0	0
202621_at	IRF3	3661	413	422	387	407	672	668	639	659.8	539	545	533	539	451	438	440	443.1		1.62	2.84E-03	1	0		1.32	1.38E-02	0	0		1.09	1.12E-01	0	0		0	0		0	0		0	0		0	0
205483_s_at	ISG15	9636	87	81	81	82.9	132	128	120	126.5	107	112	123	114	104	110	122	111.8		1.53	5.17E-03	1	0		1.37	3.04E-02	0	0		1.35	3.04E-02	0	0		0	0		0	0		0	0		0	0
201474_s_at	ITGA3	3675	434	489	444	455.3	800	764	744	769	547	544	527	539	562	619	632	603.4		1.69	4.54E-03	1	0		1.18	7.72E-02	0	0		1.33	3.45E-02	0	0		0	0		0	0		0	0		0	0
219829_at	ITGB1BP2	26548	51	40	42	44	96	95	88	92.8	115	97	124	111	45	57	45	49		2.11	8.85E-03	1	0		2.53	1.97E-02	0	0		1.11	5.16E-01	0	0		0	0		0	0		0	0		0	0
214021_x_at	ITGB5	3693	39	36	41	38.7	68	69	62	66.4	35	43	37	38	55	31	36	39.5		1.72	5.67E-03	1	0		-1.02	8.99E-01	0	0		1.02	9.44E-01	0	0		0	0		0	0		0	0		0	0
209784_s_at	JAG2	3714	122	123	123	122.6	199	181	174	184.5	179	202	182	188	145	165	173	160.5		1.5	6.32E-03	1	0		1.53	1.25E-02	0	0		1.31	4.24E-02	0	0		0	0		0	0		0	0		0	0
1569041_at	JMJD1C	221037	35	34	32	33.8	71	67	72	69.9	52	32	41	41	31	30	21	27.2		2.07	2.30E-03	1	0		1.21	4.46E-01	0	0		-1.24	2.75E-01	0	0		0	0		0	0		0	0		0	0
227096_at	JOSD2	126119	117	110	119	115.1	184	178	185	182.3	134	127	108	122	154	158	167	159.5		1.58	2.43E-03	1	0		1.06	6.00E-01	0	0		1.39	9.18E-03	0	0		0	0		0	0		0	0		0	0
221580_s_at	JOSD3	79101	1399	1270	1306	1323.6	2127	1910	2199	2074.6	1702	1490	1527	1571	1066	1220	1156	1145.4		1.57	9.44E-03	1	0		1.19	1.27E-01	0	0		-1.16	1.19E-01	0	0		0	0		0	0		0	0		0	0
201464_x_at	JUN	3725	104	85	105	97.4	282	314	306	300.3	494	342	410	410	42	53	56	50		3.08	3.24E-03	1	0		4.22	1.20E-02	0	0		-1.95	2.82E-02	0	0		0	0		0	0		0	0		0	0
204372_s_at	KHSRP	8570	340	338	325	334.7	608	645	648	633.4	416	367	363	381	311	344	353	335.5		1.89	1.42E-03	1	0		1.14	1.79E-01	0	0		1	9.71E-01	0	0		0	0		0	0		0	0		0	0
229219_s_at	KIAA0251	23042	101	103	91	98.1	155	149	154	152.5	162	133	197	162	112	73	89	89.9		1.56	5.56E-03	1	0		1.65	8.56E-02	0	0		-1.09	6.52E-01	0	0		0	0		0	0		0	0		0	0
214294_at	KIAA0485	57235	41	41	40	40.5	62	68	73	67.7	61	72	78	70	40	77	64	58.3		1.67	6.25E-03	1	0		1.72	2.50E-02	0	0		1.44	2.53E-01	0	0		0	0		0	0		0	0		0	0
204075_s_at	KIAA0562	9731	68	70	73	70.1	134	139	134	135.9	87	61	55	66	72	75	77	74.7		1.94	1.23E-03	1	0		-1.06	8.29E-01	0	0		1.06	1.95E-01	0	0		0	0		0	0		0	0		0	0
212200_at	KIAA0692	23141	162	168	164	165	275	259	265	266.3	216	179	176	190	115	112	122	115.9		1.61	1.67E-03	1	0		1.15	2.81E-01	0	0		-1.42	5.85E-03	0	0		0	0		0	0		0	0		0	0
212981_s_at	KIAA0738	9747	348	324	305	325.2	538	487	562	528	361	319	296	324	342	432	420	395.9		1.62	9.89E-03	1	0		-1	9.77E-01	0	0		1.22	1.72E-01	0	0		0	0		0	0		0	0		0	0
236937_at	KIAA0804	23355	32	26	26	28	116	127	132	124.9	109	49	113	84	26	21	19	21.6		4.45	2.32E-03	1	0		3.01	1.01E-01	0	0		-1.3	1.98E-01	0	0		0	0		0	0		0	0		0	0
212359_s_at	KIAA0913	23053	196	196	181	190.9	475	409	404	428.2	281	280	353	303	151	147	139	145.6		2.24	3.76E-03	1	0		1.59	4.60E-02	0	0		-1.31	1.71E-02	0	0		0	0		0	0		0	0		0	0
224490_s_at	KIAA1267	284058	81	87	91	86.6	223	252	211	228	170	134	133	145	97	95	91	94.3		2.63	2.90E-03	1	0		1.67	4.34E-02	0	0		1.09	1.79E-01	0	0		0	0		0	0		0	0		0	0
238774_at	KIAA1267	284058	61	62	69	64.2	102	95	108	101.3	74	61	83	72	41	41	34	38.2		1.58	9.02E-03	1	0		1.12	5.00E-01	0	0		-1.68	1.79E-02	0	0		0	0		0	0		0	0		0	0
1553172_at	KIAA1285	27153	83	90	88	87.1	165	168	141	157.7	121	111	118	116	33	45	48	41.3		1.81	7.29E-03	1	0		1.34	2.35E-02	0	0		-2.11	2.81E-02	0	0		0	0		0	0		0	0		0	0
238818_at	KIAA1429	25962	86	79	77	80.5	168	158	175	167.1	163	135	136	144	41	50	33	41.1		2.07	2.90E-03	1	0		1.79	2.17E-02	0	0		-1.96	3.52E-02	0	0		0	0		0	0		0	0		0	0
225703_at	KIAA1545	57666	120	136	128	127.8	229	214	206	216.2	133	90	114	111	93	104	88	95		1.69	6.09E-03	1	0		-1.15	5.06E-01	0	0		-1.35	4.59E-02	0	0		0	0		0	0		0	0		0	0
232155_at	KIAA1618	57714	81	69	80	76.4	190	192	189	190.5	141	82	118	111	44	37	39	39.6		2.5	2.33E-03	1	0		1.45	2.60E-01	0	0		-1.93	1.11E-02	0	0		0	0		0	0		0	0		0	0
203513_at	KIAA1840	80208	397	367	360	374.4	621	587	568	591.4	507	467	513	495	420	374	339	376.6		1.58	5.42E-03	1	0		1.32	3.40E-02	0	0		1.01	9.58E-01	0	0		0	0		0	0		0	0		0	0
229257_at	KIAA1856	84629	137	140	128	135	225	260	217	233.1	193	176	166	178	89	85	97	90.3		1.73	8.84E-03	1	0		1.32	4.97E-02	0	0		-1.5	1.37E-02	0	0		0	0		0	0		0	0		0	0
1559759_at	KIFC3	3801	123	131	128	127.2	288	235	225	247.9	210	187	223	206	106	116	144	120.7		1.95	9.78E-03	1	0		1.62	1.93E-02	0	0		-1.05	7.12E-01	0	0		0	0		0	0		0	0		0	0
229035_s_at	KLHDC4	54758	99	101	98	99.2	148	149	165	153.8	141	123	162	141	141	89	96	106.1		1.55	5.22E-03	1	0		1.42	7.96E-02	0	0		1.07	7.59E-01	0	0		0	0		0	0		0	0		0	0
220239_at	KLHL7	55975	145	133	138	138.5	245	225	219	229.1	201	199	220	206	134	139	133	135		1.65	5.23E-03	1	0		1.49	1.67E-02	0	0		-1.03	5.64E-01	0	0		0	0		0	0		0	0		0	0
216187_x_at	KNS2	3831	328	317	328	324.5	552	499	582	543.3	467	435	451	451	218	298	256	255.3		1.67	5.74E-03	1	0		1.39	8.33E-03	0	0		-1.27	1.45E-01	0	0		0	0		0	0		0	0		0	0
226579_at	KNS2	3831	119	133	132	128	202	189	196	195.5	170	140	168	159	97	96	100	97.7		1.53	6.24E-03	1	0		1.24	1.60E-01	0	0		-1.31	1.80E-02	0	0		0	0		0	0		0	0		0	0
222060_at	KRT8L2	90133	129	124	126	126.4	202	185	194	193.2	152	149	142	148	144	173	188	167.2		1.53	3.12E-03	1	0		1.17	3.18E-02	0	0		1.32	8.65E-02	0	0		0	0		0	0		0	0		0	0
215189_at	KRTHB6 /// LOC650428	3892 /// 650428	117	119	113	116.5	175	172	178	174.8	184	172	203	186	150	118	138	134.6		1.5	1.77E-03	1	0		1.59	1.78E-02	0	0		1.16	2.32E-01	0	0		0	0		0	0		0	0		0	0
210662_at	KYNU	8942	45	51	43	46	192	174	197	187.6	161	121	108	128	42	47	57	48.3		4.08	1.69E-03	1	0		2.79	2.32E-02	0	0		1.05	7.62E-01	0	0		0	0		0	0		0	0		0	0
217810_x_at	LARS	51520	296	329	311	311.9	481	492	525	499.1	455	412	416	427	395	417	421	411.1		1.6	5.27E-03	1	0		1.37	2.87E-02	0	0		1.32	1.73E-02	0	0		0	0		0	0		0	0		0	0
34764_at	LARS2	23395	177	171	162	169.6	302	279	271	283.9	279	193	241	235	131	99	107	111.8		1.67	4.65E-03	1	0		1.38	1.66E-01	0	0		-1.52	4.71E-02	0	0		0	0		0	0		0	0		0	0
207022_s_at	LDHC	3948	56	43	51	49.6	111	103	115	109.6	103	100	93	99	54	62	66	60.5		2.21	8.19E-03	1	0		1.99	2.15E-02	0	0		1.22	2.19E-01	0	0		0	0		0	0		0	0		0	0
213402_at	LOC126208	126208	133	128	129	130	226	241	212	226	152	161	171	161	78	93	104	91.1		1.74	3.38E-03	1	0		1.24	3.82E-02	0	0		-1.43	5.79E-02	0	0		0	0		0	0		0	0		0	0
235014_at	LOC147727	147727	54	49	52	51.8	127	110	109	115.1	109	93	89	97	49	48	57	51.3		2.22	3.33E-03	1	0		1.87	1.72E-02	0	0		-1.01	9.21E-01	0	0		0	0		0	0		0	0		0	0
215978_x_at	LOC152719	152719	510	430	473	470	837	771	757	787.5	748	701	749	732	323	312	297	310.5		1.68	9.23E-03	1	0		1.56	2.18E-02	0	0		-1.51	1.71E-02	0	0		0	0		0	0		0	0		0	0
213089_at	LOC153561 /// LOC643367 /// LOC643373 /// LOC653412	153561 /// 643367 /// 643373 /// 653412	167	156	146	156.2	457	394	381	409.3	261	251	246	253	132	158	129	139.2		2.62	3.54E-03	1	0		1.62	1.15E-02	0	0		-1.12	3.25E-01	0	0		0	0		0	0		0	0		0	0
1556427_s_at	LOC221091	221091	34	32	31	32.5	49	49	55	50.8	53	43	55	50	36	32	29	32		1.56	7.92E-03	1	0		1.55	5.24E-02	0	0		-1.01	8.92E-01	0	0		0	0		0	0		0	0		0	0
221992_at	LOC283970	283970	109	120	117	115.4	203	201	189	197.3	197	177	159	177	130	149	130	135.8		1.71	3.53E-03	1	0		1.54	3.68E-02	0	0		1.18	1.24E-01	0	0		0	0		0	0		0	0		0	0
230727_at	LOC284106	284106	71	73	62	68.4	124	114	119	119	86	47	83	70	78	68	79	75.2		1.74	6.62E-03	1	0		1.02	9.58E-01	0	0		1.1	3.59E-01	0	0		0	0		0	0		0	0		0	0
1556425_a_at	LOC284219	284219	162	137	148	148.8	341	304	339	327.6	335	250	320	299	76	69	58	67.2		2.2	4.26E-03	1	0		2.01	3.19E-02	0	0		-2.22	1.24E-02	0	0		0	0		0	0		0	0		0	0
229262_at	LOC284352	284352	79	71	74	74.3	126	126	140	130.4	111	100	98	103	51	60	74	61.1		1.76	4.45E-03	1	0		1.38	3.23E-02	0	0		-1.22	2.66E-01	0	0		0	0		0	0		0	0		0	0
1555842_at	LOC284356	284356	344	376	348	355.7	588	604	589	594.1	439	417	455	437	647	635	704	661.5		1.67	2.46E-03	1	0		1.23	4.99E-02	0	0		1.86	4.44E-03	1	0		0	0		0	0		0	0		0	0
1562209_at	LOC285429	285429	17	17	18	17.4	34	40	36	36.5	25	23	26	25	16	21	22	19.3		2.1	4.17E-03	1	0		1.41	3.11E-02	0	0		1.11	4.96E-01	0	0		0	0		0	0		0	0		0	0
1564077_at	LOC285513	285513	84	72	69	74.9	325	331	319	325.2	196	160	206	186	41	43	35	39.6		4.34	1.59E-03	1	0		2.48	1.78E-02	0	0		-1.89	1.80E-02	0	0		0	0		0	0		0	0		0	0
239395_at	LOC285620	285620	59	53	55	55.6	88	82	90	86.6	83	101	85	89	63	80	78	73.2		1.56	7.00E-03	1	0		1.61	3.23E-02	0	0		1.32	1.04E-01	0	0		0	0		0	0		0	0		0	0
235231_at	LOC285989	285989	36	33	31	33.1	58	54	53	55.1	54	35	37	41	28	29	26	27.6		1.66	9.11E-03	1	0		1.24	4.26E-01	0	0		-1.2	1.13E-01	0	0		0	0		0	0		0	0		0	0
230930_at	LOC338620	338620	264	287	266	272	488	471	500	486.2	478	430	409	438	288	316	259	286.8		1.79	2.39E-03	1	0		1.61	1.90E-02	0	0		1.05	5.82E-01	0	0		0	0		0	0		0	0		0	0
214682_at	LOC339047	339047	70	65	69	67.9	108	109	108	108.3	122	85	108	104	68	79	88	77.9		1.59	1.99E-03	1	0		1.53	9.52E-02	0	0		1.15	2.71E-01	0	0		0	0		0	0		0	0		0	0
221501_x_at	LOC339047	339047	1133	1152	1294	1190.8	2350	2192	2058	2196.4	1846	1882	2021	1915	1257	1255	1164	1224.4		1.84	6.10E-03	1	0		1.61	1.68E-02	0	0		1.03	7.06E-01	0	0		0	0		0	0		0	0		0	0
1557765_at	LOC340109	340109	24	31	24	26.2	59	60	63	60.6	56	28	36	39	22	23	25	23.4		2.31	8.64E-03	1	0		1.47	3.53E-01	0	0		-1.12	4.35E-01	0	0		0	0		0	0		0	0		0	0
244071_at	LOC345630	345630	55	65	55	58	128	129	131	129.2	102	141	101	113	68	79	81	75.8		2.23	3.48E-03	1	0		1.95	4.93E-02	0	0		1.31	9.09E-02	0	0		0	0		0	0		0	0		0	0
225035_x_at	LOC349338 /// FLJ25222 /// FLJ00038 /// FAM39A	349338 /// 374666 /// 375690 /// 653440	245	220	239	234.3	465	418	390	423.4	362	343	346	350	233	241	250	241.1		1.81	7.44E-03	1	0		1.49	1.31E-02	0	0		1.03	6.24E-01	0	0		0	0		0	0		0	0		0	0
238790_at	LOC374443	374443	37	39	42	39.3	63	68	65	65.3	77	35	51	52	42	33	31	35		1.66	6.89E-03	1	0		1.31	5.08E-01	0	0		-1.12	4.40E-01	0	0		0	0		0	0		0	0		0	0
240572_s_at	LOC374443	374443	90	99	102	96.9	147	153	143	147.7	146	83	121	114	113	78	86	91		1.52	6.72E-03	1	0		1.17	5.90E-01	0	0		-1.06	7.26E-01	0	0		0	0		0	0		0	0		0	0
244631_at	LOC389834 /// LOC642398	389834 /// 642398	32	28	31	30.4	117	115	112	114.8	90	62	70	73	26	24	23	24.4		3.78	1.15E-03	1	0		2.4	2.75E-02	0	0		-1.24	7.31E-02	0	0		0	0		0	0		0	0		0	0
214035_x_at	LOC399491	399491	986	971	987	981.7	1826	1650	1658	1709.6	1334	1394	1531	1418	976	1065	935	990.8		1.74	2.64E-03	1	0		1.44	1.85E-02	0	0		1.01	8.78E-01	0	0		0	0		0	0		0	0		0	0
239151_at	LOC399761 /// LOC643564	399761 /// 643564	167	199	172	178.7	334	335	308	325.4	370	288	334	329	205	147	153	166.3		1.82	7.36E-03	1	0		1.84	3.23E-02	0	0		-1.07	6.87E-01	0	0		0	0		0	0		0	0		0	0
238924_at	LOC399761 /// LOC643564 /// LOC653471 /// LOC654000	399761 /// 643564 /// 653471 /// 654000	35	30	32	32.2	75	81	75	76.7	78	52	63	63	27	27	27	27.2		2.38	2.44E-03	1	0		1.97	4.73E-02	0	0		-1.18	6.84E-02	0	0		0	0		0	0		0	0		0	0
232965_at	LOC400684	400684	49	47	47	47.4	157	146	142	148.4	125	99	80	100	79	56	58	63.3		3.13	9.98E-04	1	0		2.1	4.59E-02	0	0		1.34	1.46E-01	0	0		0	0		0	0		0	0		0	0
236229_at	LOC400721	400721	55	42	48	48	116	112	106	111.3	81	40	58	57	36	34	30	33		2.32	6.24E-03	1	0		1.19	6.48E-01	0	0		-1.45	6.76E-02	0	0		0	0		0	0		0	0		0	0
239010_at	LOC440157	440157	266	238	255	252.8	647	616	599	620.2	491	420	407	438	227	233	262	240.2		2.45	1.67E-03	1	0		1.73	2.14E-02	0	0		-1.05	5.28E-01	0	0		0	0		0	0		0	0		0	0
242546_at	LOC440157	440157	298	255	278	276.6	490	501	448	479.5	375	299	316	328	255	268	201	239.2		1.73	7.50E-03	1	0		1.19	2.82E-01	0	0		-1.16	3.49E-01	0	0		0	0		0	0		0	0		0	0
225951_s_at	LOC440309 /// LOC649908	440309 /// 649908	1328	1366	1342	1345.5	2490	2294	2486	2421.5	1997	2052	1765	1934	729	850	948	837.7		1.8	1.91E-03	1	0		1.44	2.48E-02	0	0		-1.61	2.68E-02	0	0		0	0		0	0		0	0		0	0
242222_at	LOC440894	440894	98	86	97	93.4	211	193	198	200.7	219	166	197	193	64	63	55	60.5		2.15	3.08E-03	1	0		2.06	2.28E-02	0	0		-1.54	2.04E-02	0	0		0	0		0	0		0	0		0	0
1557293_at	LOC440993	440993	60	56	60	58.5	174	191	199	188	120	77	78	90	79	66	72	72.1		3.21	1.42E-03	1	0		1.53	1.72E-01	0	0		1.23	8.71E-02	0	0		0	0		0	0		0	0		0	0
229820_at	LOC440993	440993	68	79	76	73.8	126	131	129	128.7	122	118	125	122	84	91	83	86.2		1.74	5.35E-03	1	0		1.65	1.47E-02	0	0		1.17	1.33E-01	0	0		0	0		0	0		0	0		0	0
214757_at	LOC441259 /// LOC641799 /// LOC641800 /// LOC645243 /// LOC645248	441259 /// 641799 /// 641800 /// 645243 /// 645248	71	76	72	72.9	162	135	138	144.5	101	104	90	99	76	44	49	54.7		1.98	6.01E-03	1	0		1.35	3.91E-02	0	0		-1.33	2.77E-01	0	0		0	0		0	0		0	0		0	0
237005_at	LOC442075	442075	45	49	47	47	75	71	71	72	63	62	62	62	58	55	43	51.1		1.53	4.35E-03	1	0		1.33	1.63E-02	0	0		1.09	5.67E-01	0	0		0	0		0	0		0	0		0	0
226686_at	LOC493856	493856	269	250	270	263.1	400	436	407	413.9	305	249	221	256	287	276	325	295.1		1.57	4.54E-03	1	0		-1.03	8.85E-01	0	0		1.12	2.15E-01	0	0		0	0		0	0		0	0		0	0
220771_at	LOC51152	51152	20	20	18	19.2	31	32	35	32.7	31	17	22	23	19	18	19	18.7		1.7	6.38E-03	1	0		1.19	5.68E-01	0	0		-1.03	6.09E-01	0	0		0	0		0	0		0	0		0	0
1554447_at	LOC554203	554203	37	40	42	39.9	75	71	86	77.3	67	44	66	58	33	35	35	34.5		1.94	6.47E-03	1	0		1.46	1.93E-01	0	0		-1.16	6.76E-02	0	0		0	0		0	0		0	0		0	0
229315_at	LOC554203	554203	71	70	76	72.5	105	115	110	109.7	89	67	70	75	72	63	57	63.4		1.51	5.73E-03	1	0		1.03	8.58E-01	0	0		-1.14	2.57E-01	0	0		0	0		0	0		0	0		0	0
227724_at	LOC642351	642351	51	53	53	52.5	141	132	123	131.8	132	88	114	110	75	67	72	70.9		2.51	1.67E-03	1	0		2.09	3.95E-02	0	0		1.35	1.18E-02	0	0		0	0		0	0		0	0		0	0
223326_s_at	LOC642423 /// LOC643707 /// LOC653091 /// LOC653291 /// LOC653344 /// LOC653357 /// LOC653359	642423 /// 643707 /// 653091 /// 653291 /// 653344 /// 653357 /// 653359	92	95	98	94.6	150	137	140	142.2	130	125	123	126	104	124	128	118.4		1.5	4.42E-03	1	0		1.33	1.15E-02	0	0		1.25	9.36E-02	0	0		0	0		0	0		0	0		0	0
238022_at	LOC643911 /// LOC650242	643911 /// 650242	316	315	354	328.2	558	525	527	536.4	396	390	371	386	388	416	423	408.7		1.63	5.40E-03	1	0		1.18	1.06E-01	0	0		1.25	4.71E-02	0	0		0	0		0	0		0	0		0	0
234723_x_at	LOC645352	645352	80	68	75	74.1	118	126	132	125	110	67	102	91	70	78	71	72.9		1.69	8.76E-03	1	0		1.23	4.77E-01	0	0		-1.02	8.58E-01	0	0		0	0		0	0		0	0		0	0
242316_at	LOC645620	645620	32	29	30	30.3	52	52	46	50.2	51	36	42	43	31	31	26	29.2		1.66	5.62E-03	1	0		1.41	1.35E-01	0	0		-1.04	6.65E-01	0	0		0	0		0	0		0	0		0	0
242808_at	LOC645801 /// LOC650874	645801 /// 650874	43	44	44	43.6	87	89	82	86.1	68	53	64	61	62	52	53	55.7		1.98	1.42E-03	1	0		1.41	6.94E-02	0	0		1.28	5.88E-02	0	0		0	0		0	0		0	0		0	0
243581_at	LOC646470	646470	20	19	18	19	106	126	124	118.2	143	68	121	106	25	22	20	22.5		6.22	1.27E-03	1	0		5.57	2.52E-02	0	0		1.18	1.85E-01	0	0		0	0		0	0		0	0		0	0
1568597_at	LOC646762	646762	133	127	134	131.4	216	192	216	207.8	176	154	164	165	135	79	72	91.4		1.58	5.93E-03	1	0		1.25	5.23E-02	0	0		-1.44	2.59E-01	0	0		0	0		0	0		0	0		0	0
215467_x_at	LOC647070	647070	84	75	81	79.9	117	125	122	121.2	112	114	121	115	90	68	71	75.8		1.52	6.03E-03	1	0		1.45	1.79E-02	0	0		-1.05	7.06E-01	0	0		0	0		0	0		0	0		0	0
1563133_at	LOC647308	647308	18	20	20	19.4	31	36	31	32.7	29	26	29	28	20	21	21	21		1.69	8.93E-03	1	0		1.43	3.09E-02	0	0		1.08	1.93E-01	0	0		0	0		0	0		0	0		0	0
226561_at	LOC649094	649094	266	244	239	249.2	412	434	458	434.4	371	318	287	323	190	191	194	191.7		1.74	4.47E-03	1	0		1.3	1.44E-01	0	0		-1.3	1.52E-02	0	0		0	0		0	0		0	0		0	0
221849_s_at	LOC90379	90379	42	47	49	45.8	79	79	75	77.2	61	70	60	64	54	58	65	58.6		1.69	6.66E-03	1	0		1.39	6.12E-02	0	0		1.28	9.19E-02	0	0		0	0		0	0		0	0		0	0
232611_at	LOC92497	92497	58	54	55	55.7	127	123	126	125.6	82	94	115	96	63	63	59	61.4		2.26	1.07E-03	1	0		1.73	5.25E-02	0	0		1.1	1.20E-01	0	0		0	0		0	0		0	0		0	0
227864_s_at	LOC93343	93343	328	325	353	334.8	563	534	535	543.6	421	408	368	398	519	478	523	506.2		1.62	3.00E-03	1	0		1.19	1.18E-01	0	0		1.51	8.25E-03	1	0		0	0		0	0		0	0		0	0
214902_x_at	LPP	4026	121	116	117	117.9	215	202	212	209.4	191	163	175	176	113	140	138	130		1.78	1.52E-03	1	0		1.49	2.06E-02	0	0		1.1	3.67E-01	0	0		0	0		0	0		0	0		0	0
219188_s_at	LRP16	28992	202	212	192	202.3	309	292	313	304.6	243	215	218	225	361	335	324	339.5		1.51	5.44E-03	1	0		1.11	2.61E-01	0	0		1.68	6.31E-03	1	0		0	0		0	0		0	0		0	0
1557147_a_at	LRRC54	25987	129	117	124	123.5	205	197	201	200.9	197	142	181	171	120	104	107	110.2		1.63	2.69E-03	1	0		1.39	1.43E-01	0	0		-1.12	2.05E-01	0	0		0	0		0	0		0	0		0	0
230082_at	LRRFIP2	9209	64	71	81	71.7	149	158	169	158.6	167	156	146	156	50	67	54	56.6		2.21	6.67E-03	1	0		2.17	1.55E-02	0	0		-1.27	1.99E-01	0	0		0	0		0	0		0	0		0	0
239279_at	LZTR2	89866	31	34	32	32.4	58	64	60	60.7	55	41	52	49	40	46	42	42.7		1.87	3.15E-03	1	0		1.52	7.92E-02	0	0		1.32	2.87E-02	0	0		0	0		0	0		0	0		0	0
1557555_at	MAD1L1	8379	32	35	34	33.8	55	59	55	56.2	49	37	53	46	35	44	39	39.1		1.66	3.19E-03	1	0		1.34	2.07E-01	0	0		1.15	2.07E-01	0	0		0	0		0	0		0	0		0	0
233921_s_at	MAD1L1	8379	47	44	51	47.3	79	78	73	76.5	70	47	65	60	55	48	46	49.3		1.62	9.00E-03	1	0		1.26	3.36E-01	0	0		1.04	7.01E-01	0	0		0	0		0	0		0	0		0	0
218969_at	Magmas	51025	262	281	284	275.4	492	458	471	473.8	329	353	329	337	359	365	359	361.2		1.72	2.66E-03	1	0		1.22	4.41E-02	0	0		1.31	8.65E-03	0	0		0	0		0	0		0	0		0	0
219999_at	MAN2A2	4122	90	80	84	84.6	130	149	144	140.4	112	80	106	98	120	114	110	114.6		1.66	8.01E-03	1	0		1.16	4.56E-01	0	0		1.35	2.06E-02	0	0		0	0		0	0		0	0		0	0
202424_at	MAP2K2	5605	552	580	593	574.9	1145	980	999	1038.7	712	711	616	678	740	891	868	830.3		1.81	5.76E-03	1	0		1.18	1.46E-01	0	0		1.44	2.88E-02	0	0		0	0		0	0		0	0		0	0
244298_at	MAP2K5	5607	50	55	43	49	103	109	118	109.6	111	77	92	92	39	34	31	35		2.24	7.19E-03	1	0		1.88	5.97E-02	0	0		-1.4	8.83E-02	0	0		0	0		0	0		0	0		0	0
203652_at	MAP3K11	4296	168	190	192	182.9	312	294	280	295	189	200	212	200	147	148	131	141.7		1.61	8.88E-03	1	0		1.09	3.71E-01	0	0		-1.29	5.78E-02	0	0		0	0		0	0		0	0		0	0
205192_at	MAP3K14	9020	102	116	110	109.2	186	200	174	186.3	206	144	185	176	59	29	40	40.8		1.71	7.51E-03	1	0		1.62	8.48E-02	0	0		-2.67	4.78E-02	0	0		0	0		0	0		0	0		0	0
229845_at	MAPKAP1	79109	62	56	57	58.5	148	156	146	149.8	135	107	126	122	74	90	74	79.2		2.56	1.41E-03	1	0		2.09	1.63E-02	0	0		1.35	6.14E-02	0	0		0	0		0	0		0	0		0	0
212064_x_at	MAZ	4150	355	385	394	377.6	717	657	726	699.1	409	410	362	393	387	371	389	382.2		1.85	3.71E-03	1	0		1.04	6.58E-01	0	0		1.01	8.21E-01	0	0		0	0		0	0		0	0		0	0
241681_at	MBNL1	4154	92	86	86	87.8	135	143	129	135.4	103	64	84	82	65	50	48	53.7		1.54	5.30E-03	1	0		-1.07	7.93E-01	0	0		-1.63	3.90E-02	0	0		0	0		0	0		0	0		0	0
1553993_s_at	MED25	81857	251	241	250	247.6	433	394	395	407	272	215	266	250	281	251	230	253.2		1.64	3.26E-03	1	0		1.01	9.53E-01	0	0		1.02	8.06E-01	0	0		0	0		0	0		0	0		0	0
219051_x_at	METRN	79006	187	176	174	178.8	295	261	273	276	202	199	200	201	235	262	265	253.7		1.54	6.64E-03	1	0		1.12	6.05E-02	0	0		1.42	1.55E-02	0	0		0	0		0	0		0	0		0	0
232269_x_at	METRN	79006	274	252	247	257.6	421	389	436	414.7	343	288	317	315	354	453	375	391.7		1.61	6.60E-03	1	0		1.22	1.31E-01	0	0		1.52	3.87E-02	0	0		0	0		0	0		0	0		0	0
243736_at	METT5D1	196074	80	73	84	78.9	223	198	171	196.5	176	119	139	143	56	39	38	43.4		2.49	6.37E-03	1	0		1.81	6.15E-02	0	0		-1.82	5.38E-02	0	0		0	0		0	0		0	0		0	0
235911_at	MFI2	4241	207	201	206	204.8	329	320	322	323.7	289	262	252	267	213	272	307	260.8		1.58	9.33E-04	1	0		1.31	3.59E-02	0	0		1.27	1.90E-01	0	0		0	0		0	0		0	0		0	0
205740_s_at	MGC10433	79171	549	620	571	579.4	1044	919	1000	986.4	674	683	684	680	605	565	563	577.3		1.7	6.72E-03	1	0		1.17	7.74E-02	0	0		-1	9.60E-01	0	0		0	0		0	0		0	0		0	0
208094_s_at	MGC10471	81576	173	173	184	176.8	299	312	295	302.2	324	287	242	282	207	183	231	206.1		1.71	2.02E-03	1	0		1.6	5.21E-02	0	0		1.17	2.00E-01	0	0		0	0		0	0		0	0		0	0
224456_s_at	MGC12982	84793	22	20	21	20.9	38	39	39	38.7	29	28	28	28	24	21	20	21.7		1.85	1.65E-03	1	0		1.35	9.61E-03	0	0		1.04	6.33E-01	0	0		0	0		0	0		0	0		0	0
224457_at	MGC12982	84793	35	36	36	35.6	55	56	49	53.4	40	48	39	42	44	64	51	52.6		1.5	6.92E-03	1	0		1.18	2.26E-01	0	0		1.48	8.49E-02	0	0		0	0		0	0		0	0		0	0
224517_at	MGC13098	84820	104	101	102	102.5	313	290	273	291.3	227	176	221	207	79	64	54	64.9		2.84	1.43E-03	1	0		2.02	1.98E-02	0	0		-1.58	6.11E-02	0	0		0	0		0	0		0	0		0	0
60815_at	MGC13098	84820	30	25	28	27.6	139	121	124	127.8	83	58	63	67	26	23	23	24.1		4.64	1.50E-03	1	0		2.44	2.56E-02	0	0		-1.14	2.17E-01	0	0		0	0		0	0		0	0		0	0
1553747_at	MGC16025	85009	22	20	21	21	39	44	41	41.1	32	35	29	32	26	31	32	29.5		1.96	4.04E-03	1	0		1.52	2.91E-02	0	0		1.4	5.85E-02	0	0		0	0		0	0		0	0		0	0
229050_s_at	MGC16037	84973	380	363	403	381.5	653	643	644	646.6	517	490	485	497	173	207	211	196.4		1.69	2.46E-03	1	0		1.3	2.70E-02	0	0		-1.94	1.07E-02	0	0		0	0		0	0		0	0		0	0
238572_at	MGC16211	84854	159	170	149	159.1	256	244	261	253.6	255	239	254	249	188	167	168	174		1.59	6.10E-03	1	0		1.57	1.43E-02	0	0		1.09	3.03E-01	0	0		0	0		0	0		0	0		0	0
215058_at	MGC24039	160518	115	103	118	111.7	284	219	284	260.2	168	103	110	124	103	116	91	102.8		2.33	9.51E-03	1	0		1.11	7.11E-01	0	0		-1.09	5.08E-01	0	0		0	0		0	0		0	0		0	0
213105_s_at	MGC24381	115939	224	193	202	205.8	439	377	433	415	275	254	245	258	276	345	329	315.1		2.02	6.23E-03	1	0		1.25	9.26E-02	0	0		1.53	3.78E-02	0	0		0	0		0	0		0	0		0	0
218756_s_at	MGC4172	79154	133	122	132	128.5	252	230	229	236.6	195	138	169	165	153	94	121	120.4		1.84	3.29E-03	1	0		1.29	2.28E-01	0	0		-1.07	7.65E-01	0	0		0	0		0	0		0	0		0	0
242539_at	MGC42174	129563	151	154	146	150.3	227	237	238	234.1	214	181	202	198	166	117	108	128.2		1.56	1.96E-03	1	0		1.32	5.25E-02	0	0		-1.17	4.25E-01	0	0		0	0		0	0		0	0		0	0
225995_x_at	MGC52000	375260	201	205	215	206.9	366	332	317	337.7	294	261	288	281	263	278	260	267.1		1.63	6.41E-03	1	0		1.36	2.74E-02	0	0		1.29	1.26E-02	0	0		0	0		0	0		0	0		0	0
228283_at	MGC61571	152100	615	565	608	595.6	1026	1097	1047	1056.3	809	675	686	721	802	990	925	902.4		1.77	2.46E-03	1	0		1.21	1.61E-01	0	0		1.52	2.70E-02	0	0		0	0		0	0		0	0		0	0
226710_at	MGC70857	414919	236	236	219	230.1	460	391	386	411.1	312	271	309	297	264	273	268	268.4		1.79	7.99E-03	1	0		1.29	6.37E-02	0	0		1.17	3.21E-02	0	0		0	0		0	0		0	0		0	0
239914_at	MGLL	11343	25	27	29	27.1	65	63	62	63.5	55	40	51	48	23	23	22	22.4		2.35	1.91E-03	1	0		1.78	5.21E-02	0	0		-1.21	5.20E-02	0	0		0	0		0	0		0	0		0	0
1555862_s_at	MICAL-L2	79778	48	47	47	47.4	83	83	75	80.2	71	57	68	65	59	44	40	47.3		1.69	3.19E-03	1	0		1.37	6.32E-02	0	0		-1	9.93E-01	0	0		0	0		0	0		0	0		0	0
214246_x_at	MINK1	50488	236	275	281	263.3	744	601	676	671.2	316	331	371	338	279	287	267	277.6		2.55	5.52E-03	1	0		1.28	1.24E-01	0	0		1.05	5.44E-01	0	0		0	0		0	0		0	0		0	0
226214_at	MIR16	51573	686	627	639	650.2	1056	938	1015	1002.2	824	782	864	823	669	783	734	727.1		1.54	7.41E-03	1	0		1.27	4.18E-02	0	0		1.12	2.09E-01	0	0		0	0		0	0		0	0		0	0
204423_at	MKLN1	4289	111	104	104	106.3	189	168	169	175	169	129	157	151	79	62	47	61.1		1.65	5.19E-03	1	0		1.42	8.48E-02	0	0		-1.74	8.29E-02	0	0		0	0		0	0		0	0		0	0
231974_at	MLL2	8085	171	188	203	186.6	423	405	380	402.3	181	232	190	200	164	110	140	136.4		2.16	4.21E-03	1	0		1.07	6.69E-01	0	0		-1.37	1.61E-01	0	0		0	0		0	0		0	0		0	0
1556306_at	MLL5	55904	32	33	34	33.3	57	62	71	62.9	48	39	37	41	31	28	23	27.2		1.89	6.92E-03	1	0		1.24	2.16E-01	0	0		-1.22	1.77E-01	0	0		0	0		0	0		0	0		0	0
221953_s_at	MMP24	10893	168	181	170	173	247	271	263	260.2	228	228	228	228	261	271	264	265.5		1.5	5.60E-03	1	0		1.32	1.15E-02	0	0		1.53	3.51E-03	1	0		0	0		0	0		0	0		0	0
219527_at	MOSC2	54996	130	155	148	144.1	249	242	265	251.9	210	214	215	213	177	192	230	198.4		1.75	7.95E-03	1	0		1.48	2.75E-02	0	0		1.38	9.28E-02	0	0		0	0		0	0		0	0		0	0
1555978_s_at	MRCL3	10627	24	24	23	23.5	42	46	42	43.2	35	23	34	30	26	19	17	20.4		1.83	2.33E-03	1	0		1.28	3.45E-01	0	0		-1.15	4.64E-01	0	0		0	0		0	0		0	0		0	0
221437_s_at	MRPS15	64960	435	399	414	416	700	685	699	694.3	555	473	505	510	535	634	606	590.5		1.67	2.02E-03	1	0		1.23	1.00E-01	0	0		1.42	2.65E-02	0	0		0	0		0	0		0	0		0	0
217408_at	MRPS18B	28973	759	742	693	730.7	1381	1238	1346	1320.3	1067	992	789	942	730	907	888	838.1		1.81	3.77E-03	1	0		1.29	1.96E-01	0	0		1.15	2.55E-01	0	0		0	0		0	0		0	0		0	0
224015_s_at	MRPS25	64432	129	137	125	130.2	240	248	254	247.4	246	172	179	196	128	127	119	124.6		1.9	1.93E-03	1	0		1.51	1.22E-01	0	0		-1.05	4.11E-01	0	0		0	0		0	0		0	0		0	0
211783_s_at	MTA1	9112	150	165	134	149.2	427	348	345	371.4	262	223	252	245	188	194	212	197.6		2.49	7.27E-03	1	0		1.64	3.60E-02	0	0		1.32	6.79E-02	0	0		0	0		0	0		0	0		0	0
203774_at	MTR	4548	167	171	176	171	267	257	250	257.8	197	164	174	178	184	184	164	177.2		1.51	2.66E-03	1	0		1.04	6.95E-01	0	0		1.04	5.72E-01	0	0		0	0		0	0		0	0		0	0
1554026_a_at	MYO10	4651	45	54	44	47.5	104	101	108	104.3	113	64	97	89	34	35	44	37.4		2.2	5.55E-03	1	0		1.87	1.30E-01	0	0		-1.27	1.93E-01	0	0		0	0		0	0		0	0		0	0
204360_s_at	NAGLU	4669	279	285	295	286.5	468	430	430	442.1	388	369	349	368	360	364	329	350.7		1.54	3.93E-03	1	0		1.29	2.83E-02	0	0		1.22	3.18E-02	0	0		0	0		0	0		0	0		0	0
208754_s_at	NAP1L1	4673	1799	1841	1713	1783.5	2946	2786	3240	2985.1	2047	2168	1814	2004	2044	2498	2515	2341.9		1.67	6.41E-03	1	0		1.12	2.85E-01	0	0		1.31	7.43E-02	0	0		0	0		0	0		0	0		0	0
208751_at	NAPA	8775	372	378	373	374	688	594	585	620.8	421	419	399	413	524	486	530	512.9		1.66	7.51E-03	1	0		1.1	5.01E-02	0	0		1.37	7.39E-03	0	0		0	0		0	0		0	0		0	0
228960_at	NARG2	79664	108	115	104	109	213	180	185	192.1	152	134	151	146	109	105	89	101		1.76	8.29E-03	1	0		1.34	4.48E-02	0	0		-1.08	4.66E-01	0	0		0	0		0	0		0	0		0	0
239267_at	NEK6	10783	60	68	60	62.5	124	119	110	117.6	108	126	113	116	69	100	110	91		1.88	5.40E-03	1	0		1.85	1.51E-02	0	0		1.46	1.58E-01	0	0		0	0		0	0		0	0		0	0
1557170_at	NEK8	284086	98	91	103	97.1	166	149	156	156.9	155	149	164	156	85	105	103	97.1		1.62	6.54E-03	1	0		1.6	1.37E-02	0	0		-1	9.98E-01	0	0		0	0		0	0		0	0		0	0
229235_at	NFATC2IP	84901	174	168	173	171.7	300	274	281	284.6	165	129	157	149	225	182	212	205.5		1.66	2.49E-03	1	0		-1.15	3.29E-01	0	0		1.2	1.34E-01	0	0		0	0		0	0		0	0		0	0
232997_at	NFIA	4774	62	61	60	60.9	96	86	95	92.4	87	63	88	79	28	35	26	29.3		1.52	5.65E-03	1	0		1.29	2.50E-01	0	0		-2.08	1.52E-02	0	0		0	0		0	0		0	0		0	0
210268_at	NFX1	4799	48	40	42	43.3	85	88	79	83.8	96	55	74	73	32	34	28	31.2		1.93	7.37E-03	1	0		1.69	1.52E-01	0	0		-1.39	6.06E-02	0	0		0	0		0	0		0	0		0	0
228541_x_at	NGRN	51335	446	479	490	471.2	838	756	757	782.7	639	563	551	583	473	523	525	506.3		1.66	5.39E-03	1	0		1.24	9.62E-02	0	0		1.07	3.02E-01	0	0		0	0		0	0		0	0		0	0
221836_s_at	NIBP	83696	115	119	127	120.3	207	193	209	202.7	145	164	148	152	159	191	187	178.5		1.68	3.94E-03	1	0		1.26	6.22E-02	0	0		1.48	2.78E-02	0	0		0	0		0	0		0	0		0	0
223442_at	NICN1	84276	211	198	206	204.6	317	324	347	328.8	325	274	338	311	265	246	252	254.4		1.61	3.46E-03	1	0		1.52	3.77E-02	0	0		1.24	1.57E-02	0	0		0	0		0	0		0	0		0	0
1552696_at	NIPA1	123606	100	110	97	102.4	188	183	163	178	159	153	111	139	113	100	98	103.2		1.74	8.05E-03	1	0		1.36	2.08E-01	0	0		1.01	9.37E-01	0	0		0	0		0	0		0	0		0	0
212483_at	NIPBL	25836	162	146	149	152.4	225	229	246	233	252	196	225	223	68	44	43	50.5		1.53	6.99E-03	1	0		1.46	6.45E-02	0	0		-3.02	1.89E-02	0	0		0	0		0	0		0	0		0	0
227392_at	NISCH	11188	72	66	68	68.8	132	126	130	129.4	116	103	103	107	56	82	86	73.3		1.88	1.86E-03	1	0		1.56	1.74E-02	0	0		1.07	7.61E-01	0	0		0	0		0	0		0	0		0	0
202380_s_at	NKTR	4820	251	270	285	268.4	431	467	468	455	384	316	385	360	333	337	326	332.2		1.7	5.39E-03	1	0		1.34	9.81E-02	0	0		1.24	3.33E-02	0	0		0	0		0	0		0	0		0	0
238624_at	NLK	51701	57	51	55	54.2	239	225	229	231.1	243	161	151	181	40	42	35	38.5		4.27	9.32E-04	1	0		3.34	2.37E-02	0	0		-1.41	3.77E-02	0	0		0	0		0	0		0	0		0	0
234762_x_at	NLN	57486	333	290	299	306.9	539	510	529	525.8	521	454	455	476	245	309	249	266.1		1.71	4.93E-03	1	0		1.55	2.91E-02	0	0		-1.15	2.95E-01	0	0		0	0		0	0		0	0		0	0
212739_s_at	NME4	4833	814	884	896	863.6	1402	1341	1434	1391.8	1039	966	1085	1029	1180	1182	1148	1169.8		1.61	4.00E-03	1	0		1.19	1.01E-01	0	0		1.35	9.98E-03	0	0		0	0		0	0		0	0		0	0
229220_x_at	NOM1	64434	222	214	209	214.6	352	354	371	358.9	299	260	269	276	181	138	156	157.3		1.67	1.85E-03	1	0		1.28	5.07E-02	0	0		-1.36	7.26E-02	0	0		0	0		0	0		0	0		0	0
227067_x_at	NOTCH2NL	388677	254	253	257	254.8	424	424	398	414.9	421	385	453	419	243	226	249	238.9		1.63	1.67E-03	1	0		1.64	1.38E-02	0	0		-1.07	1.93E-01	0	0		0	0		0	0		0	0		0	0
203238_s_at	NOTCH3	4854	118	128	124	123.2	190	196	192	192.8	139	133	132	135	149	139	135	141		1.57	2.51E-03	1	0		1.09	1.66E-01	0	0		1.14	8.38E-02	0	0		0	0		0	0		0	0		0	0
1557689_at	NPAS2	4862	142	134	129	134.9	263	287	253	267.3	303	257	305	287	105	89	84	92.2		1.98	3.36E-03	1	0		2.13	1.09E-02	0	0		-1.46	3.73E-02	0	0		0	0		0	0		0	0		0	0
1557690_x_at	NPAS2	4862	132	135	130	132.3	218	242	231	230.1	264	232	277	257	102	110	99	103.5		1.74	2.59E-03	1	0		1.94	1.05E-02	0	0		-1.28	2.05E-02	0	0		0	0		0	0		0	0		0	0
235033_at	NPEPL1	79716	97	89	87	90.8	165	170	153	162.5	145	89	117	115	81	56	58	64.2		1.79	4.40E-03	1	0		1.27	3.81E-01	0	0		-1.42	1.29E-01	0	0		0	0		0	0		0	0		0	0
204310_s_at	NPR2	4882	94	90	99	94.3	170	156	146	156.9	136	91	125	116	98	75	124	96.9		1.66	7.06E-03	1	0		1.23	3.78E-01	0	0		1.03	9.10E-01	0	0		0	0		0	0		0	0		0	0
242865_at	NPTN	27020	84	69	82	78	167	178	168	170.9	156	111	141	135	27	35	38	33.1		2.19	5.33E-03	1	0		1.73	7.14E-02	0	0		-2.35	2.02E-02	0	0		0	0		0	0		0	0		0	0
242994_at	NRD1	4898	94	83	81	86	164	154	155	157.6	147	113	152	136	111	76	93	92.2		1.83	4.86E-03	1	0		1.58	7.96E-02	0	0		1.07	6.93E-01	0	0		0	0		0	0		0	0		0	0
206343_s_at	NRG1	3084	172	132	152	151.2	524	513	475	503.5	452	357	406	403	161	125	142	142		3.33	3.36E-03	1	0		2.67	1.66E-02	0	0		-1.06	6.93E-01	0	0		0	0		0	0		0	0		0	0
239519_at	NRP1	8829	27	30	31	29.6	90	81	74	81.3	49	39	50	45	21	26	22	23		2.74	3.50E-03	1	0		1.53	6.37E-02	0	0		-1.29	7.76E-02	0	0		0	0		0	0		0	0		0	0
207856_s_at	NSMASE3 /// FLJ41352	150776 /// 55627	105	106	104	105	167	163	165	165.2	160	133	131	140	98	100	95	97.7		1.57	8.29E-04	1	0		1.34	7.45E-02	0	0		-1.07	7.40E-02	0	0		0	0		0	0		0	0		0	0
222128_at	NSUN6	221078	68	68	68	68.1	133	142	129	134.5	122	106	97	108	82	111	92	94.4		1.98	1.50E-03	1	0		1.58	3.17E-02	0	0		1.39	7.82E-02	0	0		0	0		0	0		0	0		0	0
209155_s_at	NT5C2	22978	1494	1357	1368	1405.1	2181	2012	2239	2142	1922	1710	1661	1761	1542	1739	1837	1701.5		1.52	7.98E-03	1	0		1.25	8.71E-02	0	0		1.21	1.05E-01	0	0		0	0		0	0		0	0		0	0
200646_s_at	NUCB1	4924	351	376	347	358.1	643	571	572	594.3	365	438	374	391	547	456	495	497.8		1.66	6.03E-03	1	0		1.09	4.35E-01	0	0		1.39	3.26E-02	0	0		0	0		0	0		0	0		0	0
200649_at	NUCB1	4924	696	803	714	736.3	1260	1134	1158	1182.7	823	848	848	840	1087	992	1029	1035.3		1.61	9.62E-03	1	0		1.14	1.71E-01	0	0		1.41	2.31E-02	0	0		0	0		0	0		0	0		0	0
215648_at	NUDCD3	23386	41	37	39	38.8	61	58	60	59.4	43	49	49	47	30	34	33	32.4		1.53	4.25E-03	1	0		1.21	1.07E-01	0	0		-1.2	6.18E-02	0	0		0	0		0	0		0	0		0	0
224477_s_at	NUDT16L1	84309	120	122	116	119	209	199	195	200.7	164	161	171	165	161	178	192	176.4		1.69	1.91E-03	1	0		1.39	7.93E-03	0	0		1.48	1.79E-02	0	0		0	0		0	0		0	0		0	0
218903_s_at	OBFC2B	79035	157	181	172	169.8	369	312	327	335.3	203	234	187	207	259	246	267	257.2		1.97	6.42E-03	1	0		1.22	2.09E-01	0	0		1.51	1.25E-02	0	0		0	0		0	0		0	0		0	0
230478_at	OIT3	170392	39	32	27	32.2	125	129	124	126.2	125	96	126	115	35	29	37	33.4		3.91	4.53E-03	1	0		3.56	1.85E-02	0	0		1.03	8.71E-01	0	0		0	0		0	0		0	0		0	0
1555057_at	OK/SW-CL.89	642374	27	30	27	28.1	68	61	59	62.3	64	41	44	49	28	23	22	24.2		2.22	3.65E-03	1	0		1.74	9.68E-02	0	0		-1.16	2.69E-01	0	0		0	0		0	0		0	0		0	0
228676_at	ORAOV1	220064	64	64	62	63.5	108	115	110	111.1	78	97	93	89	63	94	79	77.8		1.75	1.44E-03	1	0		1.4	6.09E-02	0	0		1.23	2.74E-01	0	0		0	0		0	0		0	0		0	0
223464_at	OSBPL5	114879	65	72	65	67.3	98	103	107	102.3	94	87	86	89	54	59	67	59.8		1.52	7.54E-03	1	0		1.32	3.53E-02	0	0		-1.12	3.09E-01	0	0		0	0		0	0		0	0		0	0
233933_s_at	OTUD5	55593	161	173	146	159.9	259	248	262	256.2	179	175	185	180	163	164	151	159.1		1.6	8.72E-03	1	0		1.12	2.53E-01	0	0		-1	9.57E-01	0	0		0	0		0	0		0	0		0	0
208676_s_at	PA2G4	5036	491	546	504	513.1	946	824	885	883.7	630	705	647	660	574	591	603	589.4		1.72	6.27E-03	1	0		1.29	5.16E-02	0	0		1.15	7.17E-02	0	0		0	0		0	0		0	0		0	0
201544_x_at	PABPN1	8106	1335	1200	1223	1251.3	2014	1822	1819	1882.8	1488	1353	1517	1451	1341	1295	1361	1332.1		1.5	9.65E-03	1	0		1.16	1.56E-01	0	0		1.06	2.78E-01	0	0		0	0		0	0		0	0		0	0
1557535_at	PALLD	23022	21	19	21	20.3	30	35	31	32.1	36	25	32	31	22	20	22	21.3		1.58	9.18E-03	1	0		1.52	1.02E-01	0	0		1.05	5.37E-01	0	0		0	0		0	0		0	0		0	0
235130_at	PANK2	80025	129	132	137	132.7	225	263	255	247.4	319	225	298	277	96	82	65	80.1		1.86	4.66E-03	1	0		2.09	3.13E-02	0	0		-1.66	5.39E-02	0	0		0	0		0	0		0	0		0	0
204629_at	PARVB	29780	85	98	88	90.2	153	159	160	157.4	107	84	119	102	121	89	104	104.1		1.75	4.26E-03	1	0		1.14	5.21E-01	0	0		1.15	3.36E-01	0	0		0	0		0	0		0	0		0	0
216253_s_at	PARVB	29780	66	71	71	69.3	105	107	109	106.9	63	93	73	76	79	128	153	115.9		1.54	2.58E-03	1	0		1.09	6.64E-01	0	0		1.67	1.50E-01	0	0		0	0		0	0		0	0		0	0
37965_at	PARVB	29780	108	119	109	112.1	181	179	183	180.8	121	148	101	122	160	137	167	154.3		1.61	2.96E-03	1	0		1.09	6.74E-01	0	0		1.38	4.75E-02	0	0		0	0		0	0		0	0		0	0
37966_at	PARVB	29780	108	112	112	110.6	169	169	168	168.6	135	130	133	133	144	101	112	117.5		1.53	9.77E-04	1	0		1.2	1.33E-02	0	0		1.06	7.04E-01	0	0		0	0		0	0		0	0		0	0
1557502_at	PCCB	5096	34	34	31	33.2	53	52	49	51.2	55	46	58	53	32	31	33	32.2		1.54	5.29E-03	1	0		1.59	3.87E-02	0	0		-1.03	5.12E-01	0	0		0	0		0	0		0	0		0	0
230408_at	PCGF3	10336	55	60	61	58.8	121	110	124	118.2	102	105	84	97	62	90	94	80.9		2.01	3.80E-03	1	0		1.64	3.85E-02	0	0		1.37	1.77E-01	0	0		0	0		0	0		0	0		0	0
205689_at	PCNXL2	80003	97	92	105	97.9	149	154	146	149.6	150	130	125	135	87	88	97	90.6		1.53	6.74E-03	1	0		1.38	6.53E-02	0	0		-1.08	3.36E-01	0	0		0	0		0	0		0	0		0	0
39650_s_at	PCNXL2	80003	115	104	111	109.8	187	179	180	182.2	134	154	155	147	108	112	113	110.9		1.66	3.38E-03	1	0		1.34	5.84E-02	0	0		1.01	8.56E-01	0	0		0	0		0	0		0	0		0	0
229354_at	PDCD6 /// AHRR	10016 /// 57491	56	59	55	56.8	100	89	92	93.7	106	65	95	87	38	45	32	38.1		1.65	4.79E-03	1	0		1.53	1.77E-01	0	0		-1.49	6.51E-02	0	0		0	0		0	0		0	0		0	0
206792_x_at	PDE4C	5143	596	542	533	556.5	968	867	985	938.6	827	748	778	784	365	470	470	432		1.69	7.33E-03	1	0		1.41	2.56E-02	0	0		-1.29	1.35E-01	0	0		0	0		0	0		0	0		0	0
219165_at	PDLIM2	64236	171	169	188	175.9	297	299	307	301.1	231	211	206	216	202	207	234	214		1.71	3.19E-03	1	0		1.23	8.46E-02	0	0		1.22	9.18E-02	0	0		0	0		0	0		0	0		0	0
213684_s_at	PDLIM5	10611	82	73	89	81	154	158	142	151.3	143	91	122	117	47	41	38	41.8		1.87	8.29E-03	1	0		1.44	2.14E-01	0	0		-1.94	1.53E-02	0	0		0	0		0	0		0	0		0	0
221994_at	PDLIM5	10611	48	37	39	41	194	148	149	162.6	126	79	101	100	38	47	45	43.1		3.96	5.20E-03	1	0		2.44	4.45E-02	0	0		1.05	7.41E-01	0	0		0	0		0	0		0	0		0	0
210825_s_at	PEBP1	5037	1879	1855	1896	1876.4	3271	3188	3194	3217.4	2338	2320	2181	2279	2355	2402	2299	2351.8		1.71	7.38E-04	1	0		1.21	2.05E-02	0	0		1.25	3.76E-03	0	0		0	0		0	0		0	0		0	0
223619_x_at	PECR	55825	371	386	410	388.6	650	601	684	644.3	440	492	400	443	449	516	518	493		1.66	6.24E-03	1	0		1.14	3.04E-01	0	0		1.27	5.76E-02	0	0		0	0		0	0		0	0		0	0
1558164_s_at	PEX13	5194	68	65	65	66.1	103	124	107	110.9	95	77	109	93	87	78	60	74		1.68	8.70E-03	1	0		1.4	1.36E-01	0	0		1.12	4.89E-01	0	0		0	0		0	0		0	0		0	0
202259_s_at	PFAAP5	10443	128	122	132	127.4	254	247	258	252.9	251	209	217	225	125	98	91	103.4		1.99	1.42E-03	1	0		1.77	1.70E-02	0	0		-1.23	2.11E-01	0	0		0	0		0	0		0	0		0	0
215179_x_at	PGF	5228	358	355	363	358.6	584	574	542	566.1	531	464	508	500	253	346	300	297.1		1.58	2.05E-03	1	0		1.39	2.16E-02	0	0		-1.21	2.16E-01	0	0		0	0		0	0		0	0		0	0
201701_s_at	PGRMC2	10424	617	603	640	619.9	1153	1035	1057	1080.9	755	652	590	662	446	640	667	575.4		1.74	3.26E-03	1	0		1.07	6.11E-01	0	0		-1.08	7.02E-01	0	0		0	0		0	0		0	0		0	0
225958_at	PHC1	1911	178	183	183	181.3	313	278	269	286	230	226	207	221	268	227	236	243.1		1.58	7.79E-03	1	0		1.22	4.24E-02	0	0		1.34	3.18E-02	0	0		0	0		0	0		0	0		0	0
222689_at	PHCA	55331	170	174	178	174	262	266	274	267.3	232	178	195	200	227	192	210	209.1		1.54	1.64E-03	1	0		1.15	3.40E-01	0	0		1.2	7.98E-02	0	0		0	0		0	0		0	0		0	0
204525_at	PHF14	9678	27	23	23	24.3	51	54	51	52.1	41	32	34	36	24	15	19	19		2.14	4.90E-03	1	0		1.47	9.37E-02	0	0		-1.28	2.70E-01	0	0		0	0		0	0		0	0		0	0
223081_at	PHF23	79142	707	649	633	662.4	1214	1244	1151	1202.4	1020	936	958	971	190	103	142	140.9		1.82	3.33E-03	1	0		1.47	1.82E-02	0	0		-4.7	1.29E-02	0	0		0	0		0	0		0	0		0	0
51146_at	PIGV	55650	127	120	130	125.8	210	185	187	193.5	181	156	152	163	161	150	151	153.9		1.54	8.77E-03	1	0		1.29	8.22E-02	0	0		1.22	2.63E-02	0	0		0	0		0	0		0	0		0	0
1553917_at	PIP5K3	200576	34	37	39	36.4	70	64	59	63.9	76	54	75	67	40	28	38	34.6		1.75	9.57E-03	1	0		1.85	5.62E-02	0	0		-1.05	7.83E-01	0	0		0	0		0	0		0	0		0	0
1562106_at	PITRM1	10531	33	38	38	35.8	85	106	80	89.8	105	79	92	92	41	43	55	45.8		2.5	8.07E-03	1	0		2.56	1.57E-02	0	0		1.28	1.84E-01	0	0		0	0		0	0		0	0		0	0
237783_at	PLAC8L1	153770	62	57	62	60	109	111	110	109.7	116	83	107	101	66	71	59	65.1		1.83	1.75E-03	1	0		1.68	5.74E-02	0	0		1.08	3.71E-01	0	0		0	0		0	0		0	0		0	0
214866_at	PLAUR	5329	243	252	272	255.4	416	372	409	398.7	326	277	312	304	388	406	419	404		1.56	8.22E-03	1	0		1.19	1.63E-01	0	0		1.58	7.00E-03	1	0		0	0		0	0		0	0		0	0
203895_at	PLCB4	5332	361	334	342	345.5	572	586	590	582.5	525	456	455	478	358	378	307	346.2		1.69	1.84E-03	1	0		1.38	3.80E-02	0	0		1	9.84E-01	0	0		0	0		0	0		0	0		0	0
205111_s_at	PLCE1	51196	121	131	134	128.7	198	194	199	196.8	176	108	136	137	137	114	114	121.3		1.53	3.89E-03	1	0		1.07	8.09E-01	0	0		-1.06	5.58E-01	0	0		0	0		0	0		0	0		0	0
215724_at	PLD1	5337	56	54	63	57.6	116	124	113	117.8	131	91	109	109	68	66	63	65.8		2.04	3.82E-03	1	0		1.89	4.88E-02	0	0		1.14	1.41E-01	0	0		0	0		0	0		0	0		0	0
225979_at	PLEKHG2	64857	130	141	142	137.6	217	212	195	207.8	143	128	155	141	101	81	97	92.5		1.51	7.43E-03	1	0		1.03	8.20E-01	0	0		-1.49	3.47E-02	0	0		0	0		0	0		0	0		0	0
221206_at	PMS2 /// LOC652685	5395 /// 652685	274	258	272	268	410	433	436	426.3	411	370	415	398	231	199	209	212.8		1.59	2.49E-03	1	0		1.49	1.62E-02	0	0		-1.26	4.63E-02	0	0		0	0		0	0		0	0		0	0
239699_s_at	PMS2L5	5383	98	101	101	100	190	179	181	183.1	134	121	124	126	127	106	104	111.7		1.83	1.15E-03	1	0		1.26	2.43E-02	0	0		1.12	2.86E-01	0	0		0	0		0	0		0	0		0	0
209578_s_at	POFUT2	23275	139	134	141	138	217	202	205	207.9	196	180	185	187	143	116	130	129.6		1.51	2.84E-03	1	0		1.35	1.42E-02	0	0		-1.06	5.01E-01	0	0		0	0		0	0		0	0		0	0
203366_at	POLG	5428	190	173	191	184.3	328	322	322	324	224	188	227	212	254	294	299	281.5		1.76	2.50E-03	1	0		1.15	2.88E-01	0	0		1.53	2.07E-02	0	0		0	0		0	0		0	0		0	0
222238_s_at	POLM	27434	95	104	89	95.7	166	161	172	166.3	173	146	152	156	88	62	76	74.7		1.74	5.56E-03	1	0		1.64	2.83E-02	0	0		-1.28	1.84E-01	0	0		0	0		0	0		0	0		0	0
219066_at	PPCDC	60490	104	99	115	106.1	171	178	178	175.7	157	139	133	143	88	84	85	85.3		1.66	5.57E-03	1	0		1.34	7.19E-02	0	0		-1.24	4.39E-02	0	0		0	0		0	0		0	0		0	0
1566303_s_at	PPP1R11	6992	265	304	273	280	559	497	509	521.2	313	298	316	309	329	254	280	286.3		1.86	5.60E-03	1	0		1.1	2.71E-01	0	0		1.02	8.68E-01	0	0		0	0		0	0		0	0		0	0
227006_at	PPP1R14A	94274	293	252	274	272.3	515	474	514	500.5	329	320	304	317	337	399	364	365.6		1.84	5.17E-03	1	0		1.17	1.57E-01	0	0		1.34	5.31E-02	0	0		0	0		0	0		0	0		0	0
212680_x_at	PPP1R14B	26472	401	377	389	389.2	699	656	697	683.8	478	473	511	487	473	490	489	483.6		1.76	1.91E-03	1	0		1.25	2.73E-02	0	0		1.24	9.03E-03	0	0		0	0		0	0		0	0		0	0
225203_at	PPP1R16A	84988	157	183	183	174.1	287	283	277	282.4	208	191	216	205	223	212	222	218.9		1.62	8.10E-03	1	0		1.18	2.05E-01	0	0		1.26	5.82E-02	0	0		0	0		0	0		0	0		0	0
219264_s_at	PPP2R3B	28227	54	51	53	52.4	79	77	81	78.7	62	72	60	64	57	64	77	65.6		1.5	2.15E-03	1	0		1.23	1.15E-01	0	0		1.25	1.49E-01	0	0		0	0		0	0		0	0		0	0
229644_at	PREP	5550	54	52	50	52.1	100	94	93	95.4	89	53	64	67	34	51	40	41.2		1.83	2.22E-03	1	0		1.28	3.81E-01	0	0		-1.26	2.44E-01	0	0		0	0		0	0		0	0		0	0
230379_x_at	PRO1853	55471	111	104	124	112.6	173	183	181	178.8	148	110	98	117	105	115	102	107.3		1.59	9.89E-03	1	0		1.04	8.82E-01	0	0		-1.05	6.08E-01	0	0		0	0		0	0		0	0		0	0
223797_at	PRO2852	114224	93	95	103	96.9	163	179	156	165.9	155	127	154	145	72	55	52	59.1		1.71	6.38E-03	1	0		1.49	4.76E-02	0	0		-1.64	4.53E-02	0	0		0	0		0	0		0	0		0	0
234346_x_at	PROCR	10544	24	23	23	23.2	38	33	35	35.1	29	28	30	29	29	30	30	29.6		1.51	7.91E-03	1	0		1.25	1.48E-02	0	0		1.28	5.40E-03	0	0		0	0		0	0		0	0		0	0
223685_s_at	PRPF18	8559	61	63	60	61.6	119	127	103	116.1	100	79	122	99	73	78	72	74.2		1.88	6.79E-03	1	0		1.61	1.04E-01	0	0		1.2	2.21E-02	0	0		0	0		0	0		0	0		0	0
202251_at	PRPF3	9129	525	531	556	537	862	862	846	856.7	801	734	769	768	367	430	361	384.8		1.6	1.47E-03	1	0		1.43	1.15E-02	0	0		-1.4	3.20E-02	0	0		0	0		0	0		0	0		0	0
202408_s_at	PRPF31	26121	543	570	541	550.9	900	872	848	872.9	744	711	689	714	616	666	664	648.1		1.58	2.15E-03	1	0		1.3	1.76E-02	0	0		1.18	3.66E-02	0	0		0	0		0	0		0	0		0	0
226966_at	PRPF40B	25766	111	108	115	111.4	198	199	197	197.9	160	154	168	161	129	117	135	126.9		1.78	1.27E-03	1	0		1.44	1.21E-02	0	0		1.14	1.34E-01	0	0		0	0		0	0		0	0		0	0
232215_x_at	PRR11	55771	318	297	292	302	511	541	518	523.2	474	454	387	437	199	233	235	221.8		1.73	2.46E-03	1	0		1.45	4.89E-02	0	0		-1.36	3.93E-02	0	0		0	0		0	0		0	0		0	0
231833_at	PRR8	92454	36	36	31	34.4	61	60	68	63	55	61	49	55	34	33	35	34.1		1.83	7.79E-03	1	0		1.6	4.19E-02	0	0		-1.01	9.23E-01	0	0		0	0		0	0		0	0		0	0
219293_s_at	PTD004	29789	1407	1577	1541	1506.6	2361	2257	2303	2306.5	2035	2039	1766	1942	1821	1878	1922	1873.3		1.53	5.40E-03	1	0		1.29	8.13E-02	0	0		1.24	3.15E-02	0	0		0	0		0	0		0	0		0	0
240964_at	PTEN	5728	21	22	24	22.4	33	35	36	34.5	28	27	30	28	25	24	28	25.5		1.54	6.49E-03	1	0		1.27	4.84E-02	0	0		1.13	1.96E-01	0	0		0	0		0	0		0	0		0	0
242240_at	PTK2	5747	49	51	50	50.3	133	104	124	119.8	106	89	95	97	38	78	59	56.1		2.38	5.12E-03	1	0		1.92	1.02E-02	0	0		1.11	7.31E-01	0	0		0	0		0	0		0	0		0	0
203110_at	PTK2B	2185	89	93	99	93.9	152	145	143	146.8	108	124	109	113	84	86	115	93.9		1.56	4.35E-03	1	0		1.21	1.18E-01	0	0		1	9.98E-01	0	0		0	0		0	0		0	0		0	0
212032_s_at	PTOV1	53635	642	658	634	644.6	1112	1017	1020	1049.2	766	726	758	750	847	934	873	883.6		1.63	2.96E-03	1	0		1.16	2.54E-02	0	0		1.37	8.92E-03	0	0		0	0		0	0		0	0		0	0
200733_s_at	PTP4A1	7803	1674	1547	1524	1580.5	2608	2454	2709	2588.1	2226	2015	1739	1983	1606	1923	2064	1854		1.64	4.88E-03	1	0		1.25	1.67E-01	0	0		1.17	2.28E-01	0	0		0	0		0	0		0	0		0	0
208300_at	PTPRH	5794	124	131	143	132.3	299	266	255	273	225	214	241	226	127	145	140	137.2		2.06	5.44E-03	1	0		1.71	1.52E-02	0	0		1.04	6.79E-01	0	0		0	0		0	0		0	0		0	0
1562153_a_at	PVT1	5820	55	52	49	51.9	117	120	113	116.6	110	117	97	107	43	54	79	56.7		2.25	1.76E-03	1	0		2.07	1.22E-02	0	0		1.09	7.53E-01	0	0		0	0		0	0		0	0		0	0
203933_at	RAB11FIP3	9727	167	168	155	163.3	238	245	260	247.5	223	223	196	214	195	208	217	206.7		1.52	5.43E-03	1	0		1.31	5.16E-02	0	0		1.27	2.84E-02	0	0		0	0		0	0		0	0		0	0
213440_at	RAB1A	5861	385	383	396	387.9	700	590	679	654.6	576	521	570	555	473	508	497	492.1		1.69	7.48E-03	1	0		1.43	1.35E-02	0	0		1.27	9.08E-03	0	0		0	0		0	0		0	0		0	0
213982_s_at	RABGAP1L	9910	93	83	89	88.2	141	150	141	143.8	133	125	123	127	79	60	47	60.6		1.63	4.17E-03	1	0		1.44	1.63E-02	0	0		-1.46	1.64E-01	0	0		0	0		0	0		0	0		0	0
219151_s_at	RABL2B /// RABL2A	11158 /// 11159	121	138	140	132.7	223	213	203	212.7	174	130	152	151	214	208	192	204.5		1.6	9.62E-03	1	0		1.14	4.54E-01	0	0		1.54	1.68E-02	0	0		0	0		0	0		0	0		0	0
205037_at	RABL4	11020	255	265	262	260.7	452	411	381	413.9	322	329	287	312	365	302	338	333.9		1.59	8.68E-03	1	0		1.2	9.27E-02	0	0		1.28	5.72E-02	0	0		0	0		0	0		0	0		0	0
243812_at	RABL4	11020	24	21	22	22.4	39	38	36	37.6	25	29	28	27	33	30	29	30.3		1.68	6.94E-03	1	0		1.21	1.71E-01	0	0		1.36	3.86E-02	0	0		0	0		0	0		0	0		0	0
204828_at	RAD9A	5883	99	100	87	95.4	177	159	156	163.6	141	138	148	142	97	84	108	95.9		1.72	9.30E-03	1	0		1.49	2.45E-02	0	0		1.01	9.72E-01	0	0		0	0		0	0		0	0		0	0
204346_s_at	RASSF1	11186	111	110	113	111.1	178	164	165	169	151	137	140	143	133	133	106	123.7		1.52	3.28E-03	1	0		1.28	2.30E-02	0	0		1.11	3.61E-01	0	0		0	0		0	0		0	0		0	0
215089_s_at	RBM10	8241	293	288	288	289.9	466	445	442	451.2	417	345	391	383	190	162	151	166.9		1.56	1.46E-03	1	0		1.32	5.92E-02	0	0		-1.74	1.51E-02	0	0		0	0		0	0		0	0		0	0
217221_x_at	RBM10	8241	253	242	254	249.6	410	410	395	404.9	339	271	332	312	140	159	121	139.4		1.62	1.59E-03	1	0		1.25	1.54E-01	0	0		-1.79	1.88E-02	0	0		0	0		0	0		0	0		0	0
212168_at	RBM12	10137	532	552	534	539.2	987	941	985	970.6	881	868	787	844	255	185	224	219.6		1.8	1.16E-03	1	0		1.57	1.09E-02	0	0		-2.46	1.02E-02	0	0		0	0		0	0		0	0		0	0
212170_at	RBM12	10137	210	227	209	215.2	350	357	384	363.4	353	320	341	338	198	138	132	153.5		1.69	3.76E-03	1	0		1.57	1.16E-02	0	0		-1.4	1.52E-01	0	0		0	0		0	0		0	0		0	0
236613_at	RBM25	58517	65	55	59	59.5	93	90	90	90.9	88	55	67	69	48	47	40	45.1		1.53	9.96E-03	1	0		1.15	5.74E-01	0	0		-1.32	7.95E-02	0	0		0	0		0	0		0	0		0	0
201967_at	RBM6	10180	196	179	198	191	279	305	288	290.2	228	187	207	207	169	159	180	168.9		1.52	7.25E-03	1	0		1.08	5.02E-01	0	0		-1.13	1.59E-01	0	0		0	0		0	0		0	0		0	0
1559190_s_at	RDH13	112724	65	65	79	69.5	187	212	211	203.2	149	131	124	134	71	76	68	71.6		2.93	3.65E-03	1	0		1.93	2.42E-02	0	0		1.03	7.89E-01	0	0		0	0		0	0		0	0		0	0
1553015_a_at	RECQL4	9401	75	78	82	78.4	115	116	126	118.8	94	102	98	98	99	104	115	105.6		1.52	6.18E-03	1	0		1.25	3.47E-02	0	0		1.35	3.25E-02	0	0		0	0		0	0		0	0		0	0
222629_at	REV1L	51455	50	52	45	48.8	76	89	84	82.7	65	42	52	52	41	31	27	32.7		1.7	9.48E-03	1	0		1.07	7.78E-01	0	0		-1.49	1.02E-01	0	0		0	0		0	0		0	0		0	0
212968_at	RFNG	5986	156	154	155	155.1	276	254	272	267.2	210	198	208	205	203	206	187	198.7		1.72	1.92E-03	1	0		1.32	7.34E-03	0	0		1.28	1.44E-02	0	0		0	0		0	0		0	0		0	0
1563364_at	RFXDC2	64864	30	34	31	31.3	61	65	62	62.3	70	35	71	56	20	22	20	20.6		1.99	2.59E-03	1	0		1.78	2.27E-01	0	0		-1.52	1.15E-02	0	0		0	0		0	0		0	0		0	0
209110_s_at	RGL2	5863	151	158	162	156.6	260	241	227	242.1	213	162	204	192	196	178	193	189.1		1.55	7.39E-03	1	0		1.23	2.41E-01	0	0		1.21	4.02E-02	0	0		0	0		0	0		0	0		0	0
204402_at	RHBDD3	25807	124	106	118	115.9	186	202	184	190.6	149	163	145	152	113	133	136	126.7		1.64	8.22E-03	1	0		1.31	6.79E-02	0	0		1.09	4.25E-01	0	0		0	0		0	0		0	0		0	0
210056_at	RND1	27289	136	140	139	138.7	206	215	204	208.2	244	209	256	235	64	44	61	55.5		1.5	1.76E-03	1	0		1.7	2.01E-02	0	0		-2.5	1.43E-02	0	0		0	0		0	0		0	0		0	0
223332_x_at	RNF126	55658	131	132	132	131.8	246	223	224	230.9	194	170	182	182	130	125	123	126.2		1.75	2.49E-03	1	0		1.38	1.98E-02	0	0		-1.04	1.51E-01	0	0		0	0		0	0		0	0		0	0
227726_at	RNF166	115992	62	63	61	61.9	100	98	87	94.9	92	61	88	79	37	38	30	34.8		1.53	7.59E-03	1	0		1.28	3.28E-01	0	0		-1.78	2.04E-02	0	0		0	0		0	0		0	0		0	0
220788_s_at	RNF31	55072	68	68	78	71.3	141	134	130	135.1	94	104	90	96	48	57	68	57.4		1.9	4.26E-03	1	0		1.35	6.15E-02	0	0		-1.24	2.33E-01	0	0		0	0		0	0		0	0		0	0
224394_at	RNF7	9616	60	53	55	56	144	151	120	137.8	136	82	86	99	58	56	53	55.7		2.46	5.49E-03	1	0		1.77	1.26E-01	0	0		-1.01	9.32E-01	0	0		0	0		0	0		0	0		0	0
1559394_a_at	ROR1	4919	64	54	62	59.7	149	129	137	138.3	109	76	123	101	37	42	38	39.1		2.32	4.10E-03	1	0		1.68	1.27E-01	0	0		-1.53	1.80E-02	0	0		0	0		0	0		0	0		0	0
238553_at	RP11-144G6.7 /// LOC399761 /// LOC643564 /// LOC653468 /// LOC653471 /// LOC654000	399753 /// 399761 /// 643564 /// 653468 /// 653471 /// 654000	48	50	45	47.6	121	116	113	116.5	104	117	79	99	35	45	39	39.6		2.45	1.46E-03	1	0		2.07	4.18E-02	0	0		-1.2	1.63E-01	0	0		0	0		0	0		0	0		0	0
1566658_at	RP11-151A6.2	87769	25	26	23	24.4	37	40	36	37.8	38	29	36	34	26	25	25	25.4		1.55	7.44E-03	1	0		1.4	1.10E-01	0	0		1.04	4.08E-01	0	0		0	0		0	0		0	0		0	0
228217_s_at	RP11-506K6.3	389362	298	307	340	314.7	494	511	469	491.2	367	312	289	321	281	340	336	317.8		1.56	7.88E-03	1	0		1.02	9.02E-01	0	0		1.01	9.34E-01	0	0		0	0		0	0		0	0		0	0
223647_x_at	RP3-366L4.2	150274	201	185	178	187.8	346	338	336	339.8	274	228	184	226	222	233	240	231.3		1.81	2.64E-03	1	0		1.2	4.06E-01	0	0		1.23	4.20E-02	0	0		0	0		0	0		0	0		0	0
233167_at	RP3-402G11.5	83642	89	83	92	88.1	194	163	163	172.8	160	132	134	142	118	94	100	103.5		1.96	6.72E-03	1	0		1.61	3.11E-02	0	0		1.17	2.01E-01	0	0		0	0		0	0		0	0		0	0
240315_at	RP3-509I19.5	345930	53	47	52	50.7	91	89	97	92.3	86	83	99	89	49	49	40	45.8		1.82	3.75E-03	1	0		1.76	1.84E-02	0	0		-1.11	3.93E-01	0	0		0	0		0	0		0	0		0	0
226596_x_at	RPA3	6119	176	162	156	164.6	291	261	256	269	201	193	145	178	163	201	210	190.2		1.63	8.43E-03	1	0		1.08	6.81E-01	0	0		1.16	2.90E-01	0	0		0	0		0	0		0	0		0	0
1565759_at	RPL13	6137	60	57	50	55.8	152	135	123	136.2	138	103	98	112	62	52	41	50.6		2.44	5.96E-03	1	0		2	4.28E-02	0	0		-1.1	6.30E-01	0	0		0	0		0	0		0	0		0	0
232899_at	RPL23AP7 /// FAM41C /// MGC70863 /// LOC642257 /// LOC642720 /// LOC644033 /// LOC644113 /// LOC644964 /// LOC645236 /// LOC650103 /// LOC653138 /// LOC653346	118433 /// 284593 /// 284942 /// 642257 /// 642720 /// 644033 /// 644113 /// 644964 /// 645236 /// 650103 /// 653138 /// 653346	140	131	142	137.6	297	308	309	304.7	292	188	239	236	125	108	91	106.8		2.21	1.28E-03	1	0		1.71	8.80E-02	0	0		-1.29	1.46E-01	0	0		0	0		0	0		0	0		0	0
214041_x_at	RPL37A	6168	157	159	165	160.3	306	293	320	306.3	193	195	196	195	271	269	320	285.9		1.91	1.75E-03	1	0		1.22	9.86E-03	0	0		1.78	9.63E-03	1	0		0	0		0	0		0	0		0	0
1563014_at	RPS15	6209	30	28	26	27.9	47	52	44	47.7	42	32	46	39	28	28	23	26.1		1.71	7.52E-03	1	0		1.42	1.64E-01	0	0		-1.07	5.14E-01	0	0		0	0		0	0		0	0		0	0
34408_at	RTN2	6253	119	117	124	119.9	209	192	178	192.6	151	195	141	161	130	157	160	148.2		1.61	7.95E-03	1	0		1.34	1.66E-01	0	0		1.24	1.11E-01	0	0		0	0		0	0		0	0		0	0
32099_at	SAFB2	9667	274	277	254	268.3	472	463	483	472.7	347	350	305	333	252	241	246	246.2		1.76	2.14E-03	1	0		1.24	8.81E-02	0	0		-1.09	1.26E-01	0	0		0	0		0	0		0	0		0	0
219129_s_at	SAP30L	79685	98	96	96	96.7	163	141	153	152.1	118	90	111	106	94	91	90	91.7		1.57	5.98E-03	1	0		1.09	5.46E-01	0	0		-1.05	8.18E-02	0	0		0	0		0	0		0	0		0	0
209229_s_at	SAPS1	22870	257	239	249	248.1	462	442	429	444.2	344	323	374	346	229	241	241	237		1.79	2.11E-03	1	0		1.4	3.07E-02	0	0		-1.05	3.02E-01	0	0		0	0		0	0		0	0		0	0
232312_at	SAPS3	55291	58	69	68	64.6	203	198	173	190.7	265	197	228	228	57	51	49	52.1		2.95	3.58E-03	1	0		3.53	1.03E-02	0	0		-1.24	1.25E-01	0	0		0	0		0	0		0	0		0	0
1565830_at	SCARNA9	619383	59	55	56	56.7	138	147	142	142.4	130	66	101	95	55	35	44	44.1		2.51	9.88E-04	1	0		1.69	1.97E-01	0	0		-1.29	2.38E-01	0	0		0	0		0	0		0	0		0	0
213984_at	SCC-112	23244	63	49	60	56.8	121	135	125	126.8	85	40	59	58	46	33	37	37.9		2.23	8.12E-03	1	0		1.02	9.60E-01	0	0		-1.5	1.04E-01	0	0		0	0		0	0		0	0		0	0
215435_at	SCC-112	23244	28	28	32	29.3	64	57	62	61	83	40	78	64	22	15	20	19		2.08	4.55E-03	1	0		2.17	1.44E-01	0	0		-1.54	7.74E-02	0	0		0	0		0	0		0	0		0	0
223538_at	SERF1A	8293	660	586	664	636	1019	1028	1099	1047.9	780	680	711	723	718	852	884	814.7		1.65	6.32E-03	1	0		1.14	2.57E-01	0	0		1.28	1.01E-01	0	0		0	0		0	0		0	0		0	0
229940_at	SETD3	84193	48	48	46	47.2	97	82	80	85.9	70	55	71	65	55	59	61	58.6		1.82	8.42E-03	1	0		1.37	1.13E-01	0	0		1.24	2.44E-02	0	0		0	0		0	0		0	0		0	0
219482_at	SETD4	54093	78	82	86	82	188	196	179	187.5	158	125	157	146	76	59	77	69.9		2.29	1.93E-03	1	0		1.78	2.96E-02	0	0		-1.17	2.74E-01	0	0		0	0		0	0		0	0		0	0
1557238_s_at	SETD5	55209	34	39	37	36.6	230	204	227	219.9	162	119	121	133	33	22	24	26		6	9.96E-04	1	0		3.62	1.09E-02	0	0		-1.41	1.27E-01	0	0		0	0		0	0		0	0		0	0
209381_x_at	SF3A2	8175	96	104	100	99.9	194	167	178	179.3	99	114	91	101	93	85	86	87.7		1.79	5.40E-03	1	0		1.01	9.51E-01	0	0		-1.14	9.47E-02	0	0		0	0		0	0		0	0		0	0
37462_i_at	SF3A2	8175	60	77	65	66.7	162	137	155	150.8	75	84	75	78	54	53	53	53.4		2.26	8.31E-03	1	0		1.17	3.21E-01	0	0		-1.25	1.17E-01	0	0		0	0		0	0		0	0		0	0
213505_s_at	SFRS14	10147	224	210	225	219.5	423	374	415	403.3	290	307	289	295	243	329	293	285.8		1.84	3.74E-03	1	0		1.34	1.45E-02	0	0		1.3	1.24E-01	0	0		0	0		0	0		0	0		0	0
214092_x_at	SFRS14	10147	181	181	191	184.2	309	312	325	315.2	282	240	268	263	236	249	264	249.5		1.71	1.71E-03	1	0		1.43	3.00E-02	0	0		1.35	1.44E-02	0	0		0	0		0	0		0	0		0	0
204978_at	SFRS16	11129	345	316	329	329.6	578	554	627	585.5	504	475	531	503	318	339	366	340.2		1.78	4.21E-03	1	0		1.53	1.42E-02	0	0		1.03	6.60E-01	0	0		0	0		0	0		0	0		0	0
202775_s_at	SFRS8	6433	117	117	121	118.4	207	193	212	203.8	150	149	138	146	92	73	82	82.1		1.72	2.41E-03	1	0		1.23	2.67E-02	0	0		-1.44	3.24E-02	0	0		0	0		0	0		0	0		0	0
40149_at	SH2B	25970	141	154	146	147	255	273	265	264.3	218	198	205	207	177	163	150	162.8		1.8	2.36E-03	1	0		1.41	1.85E-02	0	0		1.11	2.47E-01	0	0		0	0		0	0		0	0		0	0
1569263_at	SLC16A3	9123	33	36	34	34.4	61	59	64	61.6	44	45	46	45	35	34	39	36		1.79	1.91E-03	1	0		1.31	9.38E-03	0	0		1.04	5.65E-01	0	0		0	0		0	0		0	0		0	0
205234_at	SLC16A4	9122	2424	2227	2101	2246.8	3496	3646	3502	3547.6	2589	2280	2172	2340	2375	2804	2685	2615		1.58	6.50E-03	1	0		1.04	7.31E-01	0	0		1.16	1.78E-01	0	0		0	0		0	0		0	0		0	0
229907_at	SLC18A2	6571	39	52	50	46.6	188	151	149	161.5	141	150	144	145	52	46	53	50.1		3.46	6.53E-03	1	0		3.11	1.10E-02	0	0		1.07	6.53E-01	0	0		0	0		0	0		0	0		0	0
229371_at	SLC20A2	6575	84	97	97	92.6	203	195	210	202.9	162	165	168	165	84	69	54	67.6		2.19	3.33E-03	1	0		1.78	1.17E-02	0	0		-1.37	1.85E-01	0	0		0	0		0	0		0	0		0	0
228497_at	SLC22A15	55356	46	45	46	45.5	74	65	70	69.7	77	38	62	57	49	34	44	41.9		1.53	6.24E-03	1	0		1.25	5.49E-01	0	0		-1.09	6.13E-01	0	0		0	0		0	0		0	0		0	0
242578_x_at	SLC22A3	6581	156	156	158	156.3	276	250	252	259.1	178	227	217	206	122	168	162	149.1		1.66	2.75E-03	1	0		1.32	1.11E-01	0	0		-1.05	7.57E-01	0	0		0	0		0	0		0	0		0	0
221432_s_at	SLC25A28	81894	223	227	213	220.9	356	330	310	331.6	289	264	289	281	193	210	199	200.4		1.5	8.36E-03	1	0		1.27	3.32E-02	0	0		-1.1	1.11E-01	0	0		0	0		0	0		0	0		0	0
223192_at	SLC25A28	81894	211	219	216	215.5	384	340	339	353.8	290	238	289	271	244	227	223	231.1		1.64	5.27E-03	1	0		1.26	1.24E-01	0	0		1.07	1.68E-01	0	0		0	0		0	0		0	0		0	0
223698_at	SLC25A36	55186	31	32	29	30.5	61	56	63	60.1	46	38	45	43	29	23	24	25.2		1.97	3.55E-03	1	0		1.4	6.62E-02	0	0		-1.21	1.68E-01	0	0		0	0		0	0		0	0		0	0
222217_s_at	SLC27A3	11000	42	48	50	46.3	112	120	114	115.1	112	80	119	102	49	48	42	45.9		2.49	3.08E-03	1	0		2.2	4.44E-02	0	0		-1.01	9.48E-01	0	0		0	0		0	0		0	0		0	0
218494_s_at	SLC2A4RG	56731	163	181	179	174.4	317	271	303	296.2	212	199	187	199	217	204	205	208.7		1.7	8.28E-03	1	0		1.14	1.88E-01	0	0		1.2	4.83E-02	0	0		0	0		0	0		0	0		0	0
216009_at	SLC39A9	55334	44	50	40	44.4	96	94	86	91.6	108	82	86	91	45	41	35	40		2.06	6.72E-03	1	0		2.06	3.11E-02	0	0		-1.11	4.78E-01	0	0		0	0		0	0		0	0		0	0
1556942_at	SLC45A4	57210	39	37	39	38.1	92	82	101	91.3	76	66	78	73	33	32	37	33.7		2.4	3.61E-03	1	0		1.92	1.10E-02	0	0		-1.13	1.47E-01	0	0		0	0		0	0		0	0		0	0
220135_s_at	SLC7A9	11136	42	43	41	42.1	72	75	80	75.7	87	70	77	78	47	33	39	39.6		1.8	2.56E-03	1	0		1.85	1.78E-02	0	0		-1.06	6.83E-01	0	0		0	0		0	0		0	0		0	0
1556735_at	SMA3	10571	58	55	56	56.5	135	123	136	131.5	133	125	106	121	58	53	62	57.5		2.33	1.52E-03	1	0		2.14	1.20E-02	0	0		1.02	7.82E-01	0	0		0	0		0	0		0	0		0	0
206565_x_at	SMA3	10571	47	39	44	43.1	78	78	74	76.6	65	67	65	66	35	34	53	39.8		1.78	5.82E-03	1	0		1.53	2.04E-02	0	0		-1.08	7.33E-01	0	0		0	0		0	0		0	0		0	0
239944_at	SMA3	10571	72	64	60	65.2	283	293	311	295.7	251	186	212	215	69	66	45	58.7		4.53	1.47E-03	1	0		3.29	1.13E-02	0	0		-1.11	6.30E-01	0	0		0	0		0	0		0	0		0	0
214728_x_at	SMARCA4	6597	93	84	85	87.1	235	229	238	234.3	180	158	192	176	56	67	55	59		2.69	1.26E-03	1	0		2.03	1.33E-02	0	0		-1.48	3.64E-02	0	0		0	0		0	0		0	0		0	0
229511_at	SMARCE1	6605	93	91	98	93.8	187	181	163	176.7	181	156	180	172	110	86	99	98		1.88	3.69E-03	1	0		1.83	1.23E-02	0	0		1.05	6.90E-01	0	0		0	0		0	0		0	0		0	0
215623_x_at	SMC4L1	10051	32	30	32	31.2	56	55	58	56.1	39	46	51	45	31	37	37	34.8		1.8	1.67E-03	1	0		1.44	7.34E-02	0	0		1.12	2.82E-01	0	0		0	0		0	0		0	0		0	0
217074_at	SMOX	54498	64	71	68	67.3	120	124	105	116.2	99	78	92	89	90	69	73	77		1.73	8.04E-03	1	0		1.33	1.12E-01	0	0		1.14	3.05E-01	0	0		0	0		0	0		0	0		0	0
236370_at	SMURF1	57154	46	44	46	45.1	81	80	100	86.7	83	41	75	64	38	31	37	35.1		1.92	9.21E-03	1	0		1.41	3.99E-01	0	0		-1.29	7.70E-02	0	0		0	0		0	0		0	0		0	0
229712_at	SNAPC3	6619	40	42	40	40.8	67	63	64	64.7	50	44	52	49	46	28	28	33.2		1.58	2.77E-03	1	0		1.19	1.32E-01	0	0		-1.23	4.24E-01	0	0		0	0		0	0		0	0		0	0
214592_s_at	SNAPC5	10302	33	31	39	34.5	70	68	78	71.8	46	44	48	46	37	38	44	39.8		2.08	7.83E-03	1	0		1.33	9.33E-02	0	0		1.15	2.87E-01	0	0		0	0		0	0		0	0		0	0
233648_at	SNF1LK2	23235	36	34	38	36.1	77	63	63	67.8	66	40	55	53	26	21	22	22.9		1.88	9.68E-03	1	0		1.46	2.07E-01	0	0		-1.58	2.20E-02	0	0		0	0		0	0		0	0		0	0
201221_s_at	SNRP70	6625	601	574	561	578.7	885	911	897	897.3	729	674	786	728	710	779	684	723.2		1.55	1.99E-03	1	0		1.26	6.81E-02	0	0		1.25	3.98E-02	0	0		0	0		0	0		0	0		0	0
206055_s_at	SNRPA1	6627	870	762	806	811.6	1325	1449	1536	1434.2	1017	888	851	916	715	749	768	743.8		1.77	7.28E-03	1	0		1.13	3.31E-01	0	0		-1.09	2.25E-01	0	0		0	0		0	0		0	0		0	0
241613_at	SNTB2	6645	76	76	73	74.9	167	183	186	178.1	173	144	127	147	96	92	90	92.5		2.38	1.52E-03	1	0		1.96	2.60E-02	0	0		1.24	1.22E-02	0	0		0	0		0	0		0	0		0	0
202524_s_at	SPOCK2	9806	67	77	68	70.6	129	140	133	133.8	108	122	118	116	99	101	96	98.4		1.89	3.96E-03	1	0		1.64	1.85E-02	0	0		1.39	1.65E-02	0	0		0	0		0	0		0	0		0	0
226342_at	SPTBN1	6711	445	483	487	471.3	745	743	736	741.2	708	755	813	758	456	419	405	426.1		1.57	2.88E-03	1	0		1.61	1.61E-02	0	0		-1.11	1.91E-01	0	0		0	0		0	0		0	0		0	0
1554053_at	SPTLC1	10558	32	31	34	32	63	63	53	59.1	46	40	45	44	42	32	35	35.9		1.84	7.65E-03	1	0		1.37	3.41E-02	0	0		1.12	3.85E-01	0	0		0	0		0	0		0	0		0	0
239004_at	SQSTM1	8878	104	99	101	101	167	151	163	160	136	163	159	152	137	112	129	125.7		1.58	3.87E-03	1	0		1.51	2.89E-02	0	0		1.24	9.10E-02	0	0		0	0		0	0		0	0		0	0
215378_at	SRA1	10011	19	19	18	18.7	49	40	46	44.8	30	24	26	26	21	23	27	23.5		2.4	3.93E-03	1	0		1.41	5.81E-02	0	0		1.26	1.25E-01	0	0		0	0		0	0		0	0		0	0
223051_at	SSU72	29101	901	883	861	881.3	1418	1273	1439	1374.5	1163	1124	1081	1122	1142	1324	1309	1255.4		1.56	6.02E-03	1	0		1.27	1.57E-02	0	0		1.42	1.91E-02	0	0		0	0		0	0		0	0		0	0
243213_at	STAT3	6774	34	41	34	36.4	70	67	63	66.7	60	56	66	60	43	39	51	43.7		1.83	9.23E-03	1	0		1.65	3.56E-02	0	0		1.2	2.59E-01	0	0		0	0		0	0		0	0		0	0
201331_s_at	STAT6	6778	739	705	712	718.6	1078	1084	1105	1089.2	830	876	863	856	841	891	832	854.4		1.52	1.42E-03	1	0		1.19	2.17E-02	0	0		1.19	2.12E-02	0	0		0	0		0	0		0	0		0	0
1569527_at	STAU1	6780	26	27	30	27.3	45	43	43	43.7	45	38	39	40	21	35	22	25.4		1.6	6.02E-03	1	0		1.48	3.87E-02	0	0		-1.08	7.80E-01	0	0		0	0		0	0		0	0		0	0
1562505_at	STK35	140901	46	50	43	46.3	107	111	119	112.2	88	64	87	79	43	32	37	36.9		2.43	2.46E-03	1	0		1.71	6.38E-02	0	0		-1.25	1.65E-01	0	0		0	0		0	0		0	0		0	0
203330_s_at	STX5	6811	140	152	157	149.5	225	227	235	229	166	151	172	163	141	122	153	137.8		1.53	4.84E-03	1	0		1.09	3.59E-01	0	0		-1.09	4.62E-01	0	0		0	0		0	0		0	0		0	0
226794_at	STXBP5	134957	33	35	37	35.2	56	60	62	59.2	58	51	50	53	28	24	25	25.7		1.68	5.99E-03	1	0		1.51	3.09E-02	0	0		-1.37	4.15E-02	0	0		0	0		0	0		0	0		0	0
214835_s_at	SUCLG2	8801	722	637	635	663.8	1301	1140	1146	1193.6	839	846	736	806	760	1030	1020	927.8		1.8	7.53E-03	1	0		1.21	1.48E-01	0	0		1.4	1.11E-01	0	0		0	0		0	0		0	0		0	0
201480_s_at	SUPT5H	6829	311	294	298	301	543	533	503	525.9	358	349	362	356	270	325	326	305.7		1.75	2.06E-03	1	0		1.18	2.15E-02	0	0		1.02	8.78E-01	0	0		0	0		0	0		0	0		0	0
234310_s_at	SUSD2	56241	197	217	207	207	380	341	370	363.3	277	256	284	272	311	296	340	315.2		1.76	4.11E-03	1	0		1.31	3.38E-02	0	0		1.52	1.29E-02	0	0		0	0		0	0		0	0		0	0
1566191_at	SUZ12	23512	25	22	22	22.9	49	50	50	49.6	54	49	42	48	22	19	23	21.4		2.17	2.65E-03	1	0		2.11	2.09E-02	0	0		-1.07	5.77E-01	0	0		0	0		0	0		0	0		0	0
213971_s_at	SUZ12 /// SUZ12P	23512 /// 440423	274	272	273	272.9	422	415	412	416.5	382	340	349	357	324	274	294	296.7		1.53	5.96E-04	1	0		1.31	2.64E-02	0	0		1.09	2.83E-01	0	0		0	0		0	0		0	0		0	0
240463_at	TACC2	10579	14	15	16	15	41	36	37	38.1	42	19	34	30	15	17	14	15.4		2.53	2.46E-03	1	0		2.02	1.65E-01	0	0		1.02	7.74E-01	0	0		0	0		0	0		0	0		0	0
201839_s_at	TACSTD1	4072	286	263	284	277.6	404	427	432	420.7	318	299	300	305	349	362	366	358.9		1.52	4.81E-03	1	0		1.1	1.82E-01	0	0		1.29	1.34E-02	0	0		0	0		0	0		0	0		0	0
216310_at	TAOK1	57551	151	145	139	144.8	262	260	249	256.9	284	202	266	248	143	156	138	145.3		1.77	1.91E-03	1	0		1.71	5.98E-02	0	0		1	9.61E-01	0	0		0	0		0	0		0	0		0	0
235762_at	TAS2R14	50840	55	48	44	48.9	133	112	115	119.4	118	76	105	98	47	34	31	37		2.44	6.38E-03	1	0		2	6.55E-02	0	0		-1.32	2.17E-01	0	0		0	0		0	0		0	0		0	0
244382_at	TBC1D10A	83874	25	26	29	26.6	68	56	63	62	41	35	60	44	29	20	26	24.5		2.33	5.35E-03	1	0		1.66	1.54E-01	0	0		-1.08	6.61E-01	0	0		0	0		0	0		0	0		0	0
209403_at	TBC1D3 /// TBC1D3C /// TBC1D3D /// LOC653380 /// LOC653498 /// TBC1D3H /// TBC1D3F /// TBC1D3E	414060 /// 653047 /// 653380 /// 653498 /// 653673 /// 653680 /// 653682 /// 84218	246	253	267	255	450	441	447	446.3	441	413	470	441	351	365	393	369.1		1.75	1.66E-03	1	0		1.73	1.02E-02	0	0		1.45	1.11E-02	0	0		0	0		0	0		0	0		0	0
1556054_at	TBC1D8	11138	37	40	36	37.5	70	67	69	68.9	109	57	81	79	29	21	19	23		1.84	2.56E-03	1	0		2.11	9.82E-02	0	0		-1.63	7.84E-02	0	0		0	0		0	0		0	0		0	0
236836_at	TBCA	6902	154	142	156	150.5	293	293	291	292.5	310	214	277	264	103	83	83	89.2		1.94	1.65E-03	1	0		1.76	6.07E-02	0	0		-1.69	2.07E-02	0	0		0	0		0	0		0	0		0	0
212685_s_at	TBL2	26608	590	546	563	565.9	998	895	971	954	859	786	837	827	522	480	509	503.5		1.69	4.11E-03	1	0		1.46	1.28E-02	0	0		-1.12	8.83E-02	0	0		0	0		0	0		0	0		0	0
225544_at	TBX3	6926	188	177	185	183.3	289	268	292	282.9	255	278	229	253	110	87	65	85.5		1.54	4.09E-03	1	0		1.38	4.93E-02	0	0		-2.14	4.18E-02	0	0		0	0		0	0		0	0		0	0
241428_x_at	TCEA2	6919	119	111	105	111.5	172	166	170	169.3	153	150	139	147	159	151	173	161		1.52	5.68E-03	1	0		1.32	4.02E-02	0	0		1.44	2.07E-02	0	0		0	0		0	0		0	0		0	0
224819_at	TCEAL8	90843	606	561	616	593.6	877	967	1000	946.4	794	698	747	745	548	573	610	576.4		1.59	7.78E-03	1	0		1.26	6.41E-02	0	0		-1.03	6.48E-01	0	0		0	0		0	0		0	0		0	0
222011_s_at	TCP1	6950	210	217	224	216.9	403	360	361	374.3	313	253	282	281	296	272	258	274.8		1.73	4.14E-03	1	0		1.3	9.14E-02	0	0		1.27	3.62E-02	0	0		0	0		0	0		0	0		0	0
238323_at	TEAD2	8463	50	54	55	52.8	91	96	88	91.5	62	82	83	75	69	66	73	69.5		1.73	3.70E-03	1	0		1.42	1.18E-01	0	0		1.32	2.43E-02	0	0		0	0		0	0		0	0		0	0
228670_at	TEP1	7011	97	93	101	97	182	163	158	167.2	141	106	111	118	97	90	85	90.7		1.72	5.60E-03	1	0		1.22	2.62E-01	0	0		-1.07	3.29E-01	0	0		0	0		0	0		0	0		0	0
242939_at	TFDP1	7027	101	96	108	101.6	175	159	156	163	107	106	110	108	116	114	98	108.7		1.61	7.90E-03	1	0		1.06	3.70E-01	0	0		1.07	4.74E-01	0	0		0	0		0	0		0	0		0	0
244550_at	TFDP1	7027	47	43	47	45.8	75	68	76	73.2	61	70	59	63	41	66	65	56.2		1.6	6.84E-03	1	0		1.38	4.99E-02	0	0		1.23	3.91E-01	0	0		0	0		0	0		0	0		0	0
212457_at	TFE3	7030	541	486	497	507.4	891	827	802	839	604	563	581	582	590	608	583	593.6		1.65	5.75E-03	1	0		1.15	1.17E-01	0	0		1.17	5.35E-02	0	0		0	0		0	0		0	0		0	0
229253_at	THEM4	117145	153	150	153	152.1	261	260	270	263.7	233	173	200	200	204	180	188	190.1		1.73	9.32E-04	1	0		1.32	1.44E-01	0	0		1.25	2.88E-02	0	0		0	0		0	0		0	0		0	0
236978_at	THRAP1	9969	98	86	92	91.8	222	225	191	212.3	194	142	144	158	66	49	52	55		2.31	4.28E-03	1	0		1.72	5.97E-02	0	0		-1.67	3.90E-02	0	0		0	0		0	0		0	0		0	0
1557538_at	THRAP2	23389	48	50	46	48.1	113	102	114	109.8	76	75	84	78	30	53	65	47.1		2.28	1.91E-03	1	0		1.63	1.20E-02	0	0		-1.02	9.55E-01	0	0		0	0		0	0		0	0		0	0
212207_at	THRAP2	23389	177	193	194	187.7	333	287	335	318	263	219	208	229	153	187	155	164.5		1.69	8.88E-03	1	0		1.22	2.09E-01	0	0		-1.14	2.51E-01	0	0		0	0		0	0		0	0		0	0
202039_at	TIAF1 /// MYO18A	399687 /// 9220	492	517	511	506.8	997	984	884	953.7	679	690	753	707	572	613	576	586.7		1.88	3.05E-03	1	0		1.39	1.72E-02	0	0		1.16	3.42E-02	0	0		0	0		0	0		0	0		0	0
203167_at	TIMP2	7077	124	133	122	126	226	203	193	206.9	152	143	158	151	195	187	182	187.9		1.64	7.90E-03	1	0		1.2	6.64E-02	0	0		1.49	6.17E-03	0	0		0	0		0	0		0	0		0	0
228627_at	TLK2	11011	71	69	73	71	170	181	166	172.4	145	117	150	137	48	57	67	56.8		2.43	1.27E-03	1	0		1.92	2.17E-02	0	0		-1.25	1.85E-01	0	0		0	0		0	0		0	0		0	0
238886_at	TMED10	10972	43	54	46	47.6	109	94	101	101.1	88	86	75	83	26	27	28	27		2.12	8.19E-03	1	0		1.74	3.56E-02	0	0		-1.76	1.64E-02	0	0		0	0		0	0		0	0		0	0
223335_at	TMEM69	51249	393	362	355	369.8	573	552	597	573.7	389	347	331	355	353	330	339	340.9		1.55	5.44E-03	1	0		-1.04	6.78E-01	0	0		-1.08	1.95E-01	0	0		0	0		0	0		0	0		0	0
214657_s_at	TncRNA	283131	107	127	137	123.1	328	369	418	369.6	336	266	273	290	183	223	226	209.8		3	5.93E-03	1	0		2.36	2.13E-02	0	0		1.7	3.64E-02	0	0		0	0		0	0		0	0		0	0
203839_s_at	TNK2	10188	77	83	85	81.9	137	140	141	139.5	96	137	111	113	105	123	116	114.5		1.7	2.46E-03	1	0		1.38	1.60E-01	0	0		1.4	2.76E-02	0	0		0	0		0	0		0	0		0	0
224792_at	TNKS1BP1	85456	139	164	150	150.6	259	268	266	264.5	147	124	122	131	96	84	86	88.6		1.76	5.15E-03	1	0		-1.15	3.24E-01	0	0		-1.7	1.33E-02	0	0		0	0		0	0		0	0		0	0
1558305_at	TNRC15	26058	28	27	26	26.9	41	41	41	41	40	35	32	36	28	22	24	24.3		1.53	1.52E-03	1	0		1.32	8.32E-02	0	0		-1.1	3.81E-01	0	0		0	0		0	0		0	0		0	0
1552977_a_at	TNRC5	10695	254	257	265	258.6	405	387	410	400.4	318	247	278	279	362	362	389	370.7		1.55	2.01E-03	1	0		1.08	5.59E-01	0	0		1.43	5.52E-03	0	0		0	0		0	0		0	0		0	0
239404_at	TOP1	7150	58	59	51	55.9	177	136	132	147	122	107	124	117	53	56	43	50.5		2.63	8.30E-03	1	0		2.1	1.20E-02	0	0		-1.11	4.48E-01	0	0		0	0		0	0		0	0		0	0
1567107_s_at	TPM3 /// TPM4	7170 /// 7171	99	113	105	105.6	195	211	231	211.8	118	126	100	114	157	120	150	141.6		2.01	5.89E-03	1	0		1.08	5.58E-01	0	0		1.34	1.03E-01	0	0		0	0		0	0		0	0		0	0
228929_at	TRAP1	10131	88	85	77	83.3	145	141	136	140.5	108	102	112	108	107	92	110	102.6		1.69	4.89E-03	1	0		1.29	5.15E-02	0	0		1.23	1.13E-01	0	0		0	0		0	0		0	0		0	0
221642_at	TREX1	11277	42	44	40	42.2	71	71	68	69.9	66	56	66	62	46	40	38	41.1		1.66	2.80E-03	1	0		1.47	3.80E-02	0	0		-1.03	7.76E-01	0	0		0	0		0	0		0	0		0	0
213885_at	TRIM3	10612	75	84	82	80.2	126	126	133	128.4	95	104	92	97	77	92	80	82.6		1.6	5.40E-03	1	0		1.21	1.19E-01	0	0		1.03	7.73E-01	0	0		0	0		0	0		0	0		0	0
210266_s_at	TRIM33	51592	218	221	213	217.3	363	329	311	333.5	268	264	279	270	162	140	136	145.4		1.53	8.55E-03	1	0		1.24	1.30E-02	0	0		-1.49	1.85E-02	0	0		0	0		0	0		0	0		0	0
1554001_at	TRIM37	4591	44	37	41	40.6	104	85	98	95.3	88	72	99	86	41	44	33	39.2		2.35	6.28E-03	1	0		2.11	2.96E-02	0	0		-1.04	8.06E-01	0	0		0	0		0	0		0	0		0	0
1554250_s_at	TRIM73	375593	102	81	105	95.5	202	198	193	197.6	162	141	149	151	115	91	88	97.1		2.07	9.65E-03	1	0		1.58	6.23E-02	0	0		1.02	9.28E-01	0	0		0	0		0	0		0	0		0	0
1554182_at	TRIM73 /// TRIM74	375593 /// 378108	33	35	36	34.5	66	65	60	63.6	46	56	52	51	43	43	40	41.9		1.84	2.86E-03	1	0		1.49	3.40E-02	0	0		1.22	3.66E-02	0	0		0	0		0	0		0	0		0	0
209010_s_at	TRIO	7204	35	35	34	34.9	118	112	111	113.6	95	71	88	84	40	39	36	38.4		3.26	7.38E-04	1	0		2.41	1.45E-02	0	0		1.1	1.18E-01	0	0		0	0		0	0		0	0		0	0
202734_at	TRIP10	9322	203	228	213	214.3	360	316	341	338.4	270	277	202	247	234	190	192	204.5		1.58	8.84E-03	1	0		1.15	4.52E-01	0	0		-1.05	6.81E-01	0	0		0	0		0	0		0	0		0	0
223814_at	TRNT1	51095	69	65	69	67.9	114	121	104	112.6	90	60	70	72	72	51	49	56.6		1.66	6.94E-03	1	0		1.07	7.69E-01	0	0		-1.2	3.53E-01	0	0		0	0		0	0		0	0		0	0
244579_at	TRPS1	7227	55	49	52	52	83	80	85	82.3	79	66	73	73	42	42	53	45.5		1.58	4.56E-03	1	0		1.4	5.03E-02	0	0		-1.14	3.30E-01	0	0		0	0		0	0		0	0		0	0
236867_at	TRPV1	7442	70	80	80	76.6	148	136	149	144.1	110	163	118	128	94	137	146	123.6		1.88	5.41E-03	1	0		1.67	9.75E-02	0	0		1.61	9.82E-02	0	0		0	0		0	0		0	0		0	0
235315_at	TSC22D1	8848	66	70	67	67.9	173	147	167	161.7	131	107	140	125	46	46	37	42.6		2.38	2.69E-03	1	0		1.84	2.63E-02	0	0		-1.6	2.60E-02	0	0		0	0		0	0		0	0		0	0
229556_at	TTC15	51112	80	79	80	79.6	169	175	185	176.5	169	137	146	150	100	92	115	101.9		2.22	1.16E-03	1	0		1.89	1.50E-02	0	0		1.28	7.43E-02	0	0		0	0		0	0		0	0		0	0
1556665_at	TTC6	115669	30	29	31	29.8	56	57	51	54.5	59	35	34	41	31	32	29	30.8		1.83	3.12E-03	1	0		1.38	3.33E-01	0	0		1.03	5.10E-01	0	0		0	0		0	0		0	0		0	0
1556666_a_at	TTC6	115669	23	22	21	22.1	54	58	46	52.3	59	28	34	38	29	27	18	24		2.36	4.56E-03	1	0		1.72	2.31E-01	0	0		1.08	7.08E-01	0	0		0	0		0	0		0	0		0	0
228397_at	TUG1	55000	120	106	118	114.5	343	354	390	361.7	247	133	209	190	77	82	83	80.7		3.16	1.91E-03	1	0		1.66	1.97E-01	0	0		-1.42	1.71E-02	0	0		0	0		0	0		0	0		0	0
1552822_at	TXNDC10	54495	45	41	44	43.1	92	103	99	98.2	72	55	73	66	49	43	45	45.3		2.28	2.18E-03	1	0		1.54	7.11E-02	0	0		1.05	4.56E-01	0	0		0	0		0	0		0	0		0	0
217690_at	TYMS	7298	78	90	91	85.9	154	144	138	145.1	150	134	153	146	105	107	96	102.4		1.69	8.72E-03	1	0		1.69	2.17E-02	0	0		1.19	1.18E-01	0	0		0	0		0	0		0	0		0	0
243016_at	TYMS	7298	112	96	93	100	233	224	212	222.7	170	110	146	140	100	92	75	88.4		2.23	4.42E-03	1	0		1.4	2.36E-01	0	0		-1.13	4.22E-01	0	0		0	0		0	0		0	0		0	0
238802_at	TYSND1	219743	116	117	123	118.8	192	219	185	198	185	135	179	165	148	90	97	109.2		1.67	8.29E-03	1	0		1.39	1.39E-01	0	0		-1.09	7.21E-01	0	0		0	0		0	0		0	0		0	0
218381_s_at	U2AF2	11338	623	495	597	568.9	1042	1048	1077	1055.2	775	651	689	703	543	610	608	585.9		1.85	9.69E-03	1	0		1.24	2.27E-01	0	0		1.03	8.13E-01	0	0		0	0		0	0		0	0		0	0
201377_at	UBAP2L	9898	304	321	296	306.9	527	465	468	485.8	396	365	414	391	309	287	250	280.6		1.58	7.34E-03	1	0		1.27	4.86E-02	0	0		-1.09	3.81E-01	0	0		0	0		0	0		0	0		0	0
217144_at	UBB /// LOC648390	648390 /// 7314	415	409	431	418.5	673	588	642	633.5	473	385	395	416	312	449	442	395.8		1.51	7.46E-03	1	0		-1.01	9.61E-01	0	0		-1.06	7.58E-01	0	0		0	0		0	0		0	0		0	0
202334_s_at	UBE2B	7320	330	322	349	333.3	568	624	633	607.8	484	430	422	444	298	346	351	330.7		1.82	3.34E-03	1	0		1.33	4.34E-02	0	0		-1.01	9.33E-01	0	0		0	0		0	0		0	0		0	0
201344_at	UBE2D2	7322	90	82	80	83.7	125	139	128	130.7	120	79	107	101	71	50	47	55.4		1.56	8.57E-03	1	0		1.2	4.29E-01	0	0		-1.51	1.08E-01	0	0		0	0		0	0		0	0		0	0
215604_x_at	UBE2D2	7322	207	186	193	195.2	355	323	310	328.5	281	282	249	270	154	220	156	174.4		1.68	7.03E-03	1	0		1.38	3.78E-02	0	0		-1.12	5.36E-01	0	0		0	0		0	0		0	0		0	0
240383_at	UBE2D3	7323	75	70	76	73.7	151	134	150	144.5	86	56	81	73	27	40	37	34.1		1.96	3.55E-03	1	0		-1.01	9.76E-01	0	0		-2.16	2.54E-02	0	0		0	0		0	0		0	0		0	0
212519_at	UBE2E1	7324	2347	2085	2368	2262.9	3357	3564	3506	3474.4	2668	2580	2420	2554	2152	2262	2303	2238		1.54	7.78E-03	1	0		1.13	2.28E-01	0	0		-1.01	8.77E-01	0	0		0	0		0	0		0	0		0	0
232916_at	UBE2E2	7325	28	29	29	28.7	47	50	55	50.8	48	49	34	43	29	30	36	31.4		1.77	4.04E-03	1	0		1.5	1.37E-01	0	0		1.09	3.89E-01	0	0		0	0		0	0		0	0		0	0
232755_at	UBE2G2	7327	35	35	35	35	55	53	51	53	54	45	52	50	47	39	46	44.1		1.52	1.98E-03	1	0		1.44	3.66E-02	0	0		1.26	6.48E-02	0	0		0	0		0	0		0	0		0	0
223012_at	UBXD1	80700	417	439	421	425.5	753	642	700	697.2	541	517	523	527	593	660	726	657.2		1.64	6.89E-03	1	0		1.24	1.43E-02	0	0		1.54	1.91E-02	0	0		0	0		0	0		0	0		0	0
206072_at	UCN	7349	113	99	115	109	176	168	172	172	158	176	157	164	132	155	163	149.3		1.58	7.82E-03	1	0		1.5	3.09E-02	0	0		1.37	6.57E-02	0	0		0	0		0	0		0	0		0	0
229548_at	UNC84B	25777	46	47	44	45.9	77	70	70	72.3	57	81	58	64	60	55	64	59.5		1.58	4.54E-03	1	0		1.4	1.68E-01	0	0		1.3	3.97E-02	0	0		0	0		0	0		0	0		0	0
206958_s_at	UPF3A	65110	273	264	262	266.4	440	415	412	422.2	354	335	331	340	273	228	253	250.6		1.59	2.14E-03	1	0		1.28	1.45E-02	0	0		-1.06	4.57E-01	0	0		0	0		0	0		0	0		0	0
214323_s_at	UPF3A	65110	427	444	420	430.1	745	724	741	736.7	557	493	529	526	463	490	521	490.8		1.71	1.26E-03	1	0		1.22	5.63E-02	0	0		1.14	9.14E-02	0	0		0	0		0	0		0	0		0	0
223303_at	URP2	83706	47	44	50	47	117	114	99	109.6	89	77	112	92	81	56	69	68		2.33	3.71E-03	1	0		1.95	4.25E-02	0	0		1.45	9.51E-02	0	0		0	0		0	0		0	0		0	0
231990_at	USP15	9958	71	63	62	65.1	285	277	272	277.9	278	185	224	226	71	45	38	49.4		4.27	1.15E-03	1	0		3.47	1.54E-02	0	0		-1.32	3.60E-01	0	0		0	0		0	0		0	0		0	0
233473_x_at	USP15	9958	45	42	47	44.4	80	75	74	76.4	86	61	67	71	30	33	29	30.8		1.72	4.02E-03	1	0		1.59	7.91E-02	0	0		-1.44	2.06E-02	0	0		0	0		0	0		0	0		0	0
229198_at	USP35	57558	88	79	94	86.6	143	149	142	144.6	130	116	145	130	73	73	81	75.5		1.67	7.23E-03	1	0		1.5	5.85E-02	0	0		-1.15	1.81E-01	0	0		0	0		0	0		0	0		0	0
220370_s_at	USP36	57602	130	136	147	137.4	296	362	314	322.8	277	236	247	253	93	112	116	106.4		2.35	4.67E-03	1	0		1.84	1.47E-02	0	0		-1.29	1.01E-01	0	0		0	0		0	0		0	0		0	0
229812_at	USP48	84196	135	140	132	135.6	245	240	270	251.3	187	125	211	170	107	96	89	97		1.85	3.11E-03	1	0		1.26	4.27E-01	0	0		-1.4	2.83E-02	0	0		0	0		0	0		0	0		0	0
203117_s_at	USP52	9924	262	238	242	246.9	380	419	398	398.6	366	342	378	362	370	306	311	327.5		1.61	5.32E-03	1	0		1.46	1.79E-02	0	0		1.33	6.27E-02	0	0		0	0		0	0		0	0		0	0
201099_at	USP9X	8239	848	889	853	863.1	1318	1213	1364	1296.4	978	1050	1009	1012	723	729	650	699.5		1.5	6.10E-03	1	0		1.17	3.69E-02	0	0		-1.23	3.76E-02	0	0		0	0		0	0		0	0		0	0
228492_at	USP9Y	8287	149	134	143	141.7	215	222	238	225	180	133	159	156	162	138	138	145.7		1.59	6.08E-03	1	0		1.1	5.62E-01	0	0		1.03	7.71E-01	0	0		0	0		0	0		0	0		0	0
203683_s_at	VEGFB	7423	104	102	111	105.4	157	161	166	161.4	115	114	110	113	133	121	128	127		1.53	4.22E-03	1	0		1.07	2.68E-01	0	0		1.2	4.95E-02	0	0		0	0		0	0		0	0		0	0
223089_at	VEZT	55591	211	203	185	199.5	300	299	305	301.3	296	224	220	244	178	146	127	149		1.51	6.72E-03	1	0		1.22	3.04E-01	0	0		-1.34	1.37E-01	0	0		0	0		0	0		0	0		0	0
1559108_at	VPS53	55275	31	28	32	30.3	78	98	72	82	71	48	61	59	31	21	25	25.1		2.71	7.24E-03	1	0		1.96	4.66E-02	0	0		-1.21	3.14E-01	0	0		0	0		0	0		0	0		0	0
1559109_a_at	VPS53	55275	25	28	27	26.5	63	67	61	63.8	59	47	50	52	32	31	29	30.4		2.41	1.60E-03	1	0		1.95	1.92E-02	0	0		1.15	8.62E-02	0	0		0	0		0	0		0	0		0	0
212264_s_at	WAPAL	23063	180	201	178	186.1	368	405	381	384.4	429	334	358	371	60	60	34	49.5		2.07	3.18E-03	1	0		2	2.17E-02	0	0		-3.76	2.20E-02	0	0		0	0		0	0		0	0		0	0
209117_at	WBP2	23558	315	329	303	315.9	588	522	532	546.8	396	398	410	401	393	400	393	395		1.73	4.53E-03	1	0		1.27	1.76E-02	0	0		1.25	1.12E-02	0	0		0	0		0	0		0	0		0	0
1554549_a_at	WDR20	91833	29	28	27	27.9	149	145	142	145.6	101	49	81	74	23	18	19	19.9		5.23	5.71E-04	1	0		2.65	7.27E-02	0	0		-1.4	4.60E-02	0	0		0	0		0	0		0	0		0	0
235576_at	WDR27	253769	42	47	46	45	67	74	70	70.3	62	67	84	70	51	44	43	45.7		1.56	7.38E-03	1	0		1.56	7.64E-02	0	0		1.02	8.75E-01	0	0		0	0		0	0		0	0		0	0
236603_at	WDR32	79269	20	21	20	20.3	46	42	55	47.4	32	26	50	34	23	19	22	21.3		2.34	5.95E-03	1	0		1.69	1.90E-01	0	0		1.05	6.60E-01	0	0		0	0		0	0		0	0		0	0
230198_at	WDR37	22884	52	52	45	49.4	104	102	108	104.8	94	58	78	75	43	45	32	39.7		2.12	3.69E-03	1	0		1.51	1.88E-01	0	0		-1.25	2.47E-01	0	0		0	0		0	0		0	0		0	0
217501_at	WDR39	9391	216	186	187	195.9	346	320	312	325.8	250	237	232	239	229	227	205	220.1		1.66	9.32E-03	1	0		1.22	1.09E-01	0	0		1.12	2.42E-01	0	0		0	0		0	0		0	0		0	0
209216_at	WDR45	11152	431	406	421	419.3	685	617	651	650.2	489	443	452	461	581	617	570	589.1		1.55	4.54E-03	1	0		1.1	1.92E-01	0	0		1.4	6.98E-03	0	0		0	0		0	0		0	0		0	0
217734_s_at	WDR6	11180	315	347	336	332.2	587	583	549	572.4	473	460	498	477	338	333	352	341		1.72	3.03E-03	1	0		1.44	1.55E-02	0	0		1.03	5.94E-01	0	0		0	0		0	0		0	0		0	0
236134_at	WDR68	10238	69	66	71	68.5	132	150	125	135.2	107	85	97	96	61	58	47	54.6		1.97	5.02E-03	1	0		1.4	6.15E-02	0	0		-1.25	1.38E-01	0	0		0	0		0	0		0	0		0	0
242311_x_at	WHSC1	7468	45	39	40	41.6	74	75	66	71.6	62	51	55	56	27	29	29	28.4		1.72	9.38E-03	1	0		1.34	9.00E-02	0	0		-1.46	1.80E-02	0	0		0	0		0	0		0	0		0	0
238496_at	WHSC1L1	54904	193	174	192	186.3	343	386	380	368.9	262	216	253	243	125	104	101	109.6		1.98	3.87E-03	1	0		1.3	9.90E-02	0	0		-1.7	1.95E-02	0	0		0	0		0	0		0	0		0	0
229158_at	WNK4	65266	72	79	69	73.2	124	134	125	127.7	101	96	103	100	84	91	89	88.2		1.75	4.52E-03	1	0		1.37	2.86E-02	0	0		1.21	6.40E-02	0	0		0	0		0	0		0	0		0	0
1560386_at	XPO1	7514	38	29	35	33.5	88	84	82	84.3	62	50	49	53	32	27	23	27.4		2.51	6.25E-03	1	0		1.58	9.18E-02	0	0		-1.22	3.17E-01	0	0		0	0		0	0		0	0		0	0
233007_at	XRCC5	7520	28	34	31	30.8	61	64	62	62.5	93	49	75	69	34	24	24	26.8		2.03	3.55E-03	1	0		2.25	8.80E-02	0	0		-1.15	4.56E-01	0	0		0	0		0	0		0	0		0	0
221203_s_at	YEATS2	55689	117	121	108	115.4	205	199	202	202	168	140	174	160	100	92	81	90.7		1.75	2.67E-03	1	0		1.39	7.92E-02	0	0		-1.27	8.80E-02	0	0		0	0		0	0		0	0		0	0
216338_s_at	YIPF3	25844	352	338	354	347.9	586	550	515	549.5	403	371	357	376	467	446	424	445.1		1.58	5.49E-03	1	0		1.08	2.88E-01	0	0		1.28	1.65E-02	0	0		0	0		0	0		0	0		0	0
209551_at	YIPF4	84272	238	220	238	231.7	384	338	374	364.7	276	228	196	231	274	251	307	276.7		1.57	7.45E-03	1	0		-1	9.86E-01	0	0		1.19	1.35E-01	0	0		0	0		0	0		0	0		0	0
217836_s_at	YY1AP1	55249	575	583	583	580.1	1070	958	920	980.8	929	816	895	879	419	508	480	467.5		1.69	5.32E-03	1	0		1.52	1.34E-02	0	0		-1.24	7.54E-02	0	0		0	0		0	0		0	0		0	0
238812_at	ZA20D3	54469	74	80	82	78.4	132	135	156	140.7	146	101	120	121	85	63	48	63.3		1.79	7.98E-03	1	0		1.54	1.01E-01	0	0		-1.24	4.02E-01	0	0		0	0		0	0		0	0		0	0
226554_at	ZBTB7A	51341	169	182	166	172.5	328	350	328	335.2	186	201	196	194	93	127	106	108		1.94	2.21E-03	1	0		1.12	1.42E-01	0	0		-1.6	4.45E-02	0	0		0	0		0	0		0	0		0	0
228357_at	ZC3H5	85451	301	224	224	247.1	725	862	751	777.2	659	541	558	584	288	232	264	260.4		3.15	6.67E-03	1	0		2.36	2.65E-02	0	0		1.05	7.67E-01	0	0		0	0		0	0		0	0		0	0
1552283_s_at	ZDHHC11	79844	78	79	89	81.8	134	138	136	135.7	113	86	111	102	124	125	114	120.9		1.66	4.72E-03	1	0		1.25	2.48E-01	0	0		1.48	1.58E-02	0	0		0	0		0	0		0	0		0	0
221646_s_at	ZDHHC11	79844	158	158	167	161	330	337	356	341	240	163	209	201	233	256	255	247.9		2.12	1.44E-03	1	0		1.25	3.08E-01	0	0		1.54	6.49E-03	1	0		0	0		0	0		0	0		0	0
227898_s_at	ZFP41	286128	86	97	92	91.7	196	180	173	182.6	127	129	102	119	94	57	58	67.9		1.99	3.91E-03	1	0		1.29	1.59E-01	0	0		-1.35	2.70E-01	0	0		0	0		0	0		0	0		0	0
242797_x_at	ZFR	51663	30	33	29	30.8	88	80	91	86	73	47	47	54	28	27	35	29.7		2.79	2.43E-03	1	0		1.77	1.11E-01	0	0		-1.04	8.02E-01	0	0		0	0		0	0		0	0		0	0
221848_at	ZGPAT	84619	124	112	121	118.6	198	193	216	202	179	164	191	178	81	107	141	106.8		1.7	5.31E-03	1	0		1.5	2.56E-02	0	0		-1.11	6.70E-01	0	0		0	0		0	0		0	0		0	0
235620_x_at	ZMYM5	9205	36	29	33	32.3	74	76	85	78.3	57	31	34	39	22	24	23	23.2		2.42	5.46E-03	1	0		1.2	6.11E-01	0	0		-1.4	4.60E-02	0	0		0	0		0	0		0	0		0	0
214715_x_at	ZNF160	90338	311	284	300	298.3	544	540	522	535.2	475	426	428	442	191	314	333	271.4		1.79	1.96E-03	1	0		1.48	1.83E-02	0	0		-1.1	7.26E-01	0	0		0	0		0	0		0	0		0	0
1570143_at	ZNF251	90987	108	108	108	107.6	218	200	214	210.8	221	209	165	197	123	123	106	117.1		1.96	1.41E-03	1	0		1.83	3.17E-02	0	0		1.09	2.97E-01	0	0		0	0		0	0		0	0		0	0
232753_at	ZNF346	23567	44	42	37	40.8	82	81	75	79.2	87	47	79	68	36	35	27	32		1.94	6.44E-03	1	0		1.68	2.02E-01	0	0		-1.27	1.96E-01	0	0		0	0		0	0		0	0		0	0
217715_x_at	ZNF354A	6940	74	66	67	69	105	107	105	105.4	112	106	106	108	66	101	80	81.2		1.53	5.49E-03	1	0		1.57	1.31E-02	0	0		1.18	4.03E-01	0	0		0	0		0	0		0	0		0	0
219224_x_at	ZNF408	79797	173	202	188	187.7	407	413	356	391.1	318	284	324	308	114	134	134	127		2.08	5.52E-03	1	0		1.64	2.21E-02	0	0		-1.48	3.33E-02	0	0		0	0		0	0		0	0		0	0
40569_at	ZNF42	7593	325	294	321	312.9	552	521	494	521.9	489	467	467	474	392	430	424	415.1		1.67	5.36E-03	1	0		1.51	1.09E-02	0	0		1.33	2.20E-02	0	0		0	0		0	0		0	0		0	0
225753_at	ZNF513	130557	116	126	120	120.6	175	180	191	181.8	128	97	130	117	116	78	109	99.7		1.51	4.94E-03	1	0		-1.03	8.75E-01	0	0		-1.21	3.24E-01	0	0		0	0		0	0		0	0		0	0
220748_s_at	ZNF580	51157	340	304	308	316.9	526	477	486	496	303	341	308	317	332	367	333	343.5		1.57	7.49E-03	1	0		1	9.96E-01	0	0		1.08	2.89E-01	0	0		0	0		0	0		0	0		0	0
225104_at	ZNF598	90850	230	215	228	224.5	391	356	369	371.6	306	274	303	294	174	175	161	170.1		1.66	3.43E-03	1	0		1.31	3.37E-02	0	0		-1.32	1.41E-02	0	0		0	0		0	0		0	0		0	0
1554249_a_at	ZNF638	27332	103	99	96	99.3	160	171	167	166	215	137	166	170	93	55	55	65.5		1.67	2.28E-03	1	0		1.71	9.27E-02	0	0		-1.52	1.76E-01	0	0		0	0		0	0		0	0		0	0
225945_at	ZNF655	79027	411	421	405	412.3	674	686	691	683.6	537	500	531	522	340	357	302	332.1		1.66	9.32E-04	1	0		1.27	1.63E-02	0	0		-1.24	6.08E-02	0	0		0	0		0	0		0	0		0	0
1570373_at	ZNF746	155061	25	24	24	24.1	37	38	43	39.5	31	30	48	35	25	24	24	24.1		1.64	6.51E-03	1	0		1.47	2.08E-01	0	0		-1	9.90E-01	0	0		0	0		0	0		0	0		0	0
204148_s_at	ZP3 /// POMZP3	22932 /// 7784	349	334	338	340.2	583	532	557	556.9	421	366	396	394	392	394	372	385.8		1.64	2.59E-03	1	0		1.16	1.25E-01	0	0		1.13	3.38E-02	0	0		0	0		0	0		0	0		0	0
210910_s_at	ZP3 /// POMZP3	22932 /// 7784	292	259	269	272.7	523	450	499	489.7	340	314	278	310	310	335	354	332.3		1.8	6.65E-03	1	0		1.14	3.28E-01	0	0		1.22	7.62E-02	0	0		0	0		0	0		0	0		0	0
230209_at	ZXDC	79364	66	72	63	66.7	144	188	166	164.9	131	84	111	107	51	57	57	54.7		2.47	6.45E-03	1	0		1.6	1.22E-01	0	0		-1.22	8.35E-02	0	0		0	0		0	0		0	0		0	0
231517_at	ZYG11A	440590	95	82	90	88.9	139	143	132	138.2	146	150	138	145	90	76	61	74.8		1.55	8.94E-03	1	0		1.63	1.51E-02	0	0		-1.19	3.52E-01	0	0		0	0		0	0		0	0		0	0
212601_at	ZZEF1	23140	345	330	367	347	789	765	743	765.3	505	473	486	488	338	314	329	326.8		2.21	1.76E-03	1	0		1.41	1.75E-02	0	0		-1.06	3.19E-01	0	0		0	0		0	0		0	0		0	0
240005_at	---	---	27	30	31	29.3	70	73	51	63.9	60	56	65	60	35	35	36	35.4		2.18	1.74E-02	0	0		2.05	9.84E-03	1	0		1.21	4.07E-02	0	0		0	0		0	0		0	0		0	0
AFFX-HUMRGE/M10098_3_at	---	---	385	278	375	342.3	738	600	633	654.3	3058	2511	2897	2812	253	706	424	423.4		1.91	3.03E-02	0	0		8.22	5.92E-03	1	0		1.24	6.52E-01	0	0		0	0		0	0		0	0		0	0
241549_at	ANTXR1	84168	25	26	24	24.8	33	33	30	31.7	36	37	38	37	23	27	26	25		1.28	2.47E-02	0	0		1.51	9.76E-03	1	0		1.01	9.38E-01	0	0		0	0		0	0		0	0		0	0
233540_s_at	CDK5RAP2	55755	82	88	85	84.9	149	128	126	134.2	128	140	136	134	112	102	102	105.5		1.58	1.17E-02	0	0		1.58	8.43E-03	1	0		1.24	2.88E-02	0	0		0	0		0	0		0	0		0	0
224318_s_at	FLJ10081	55683	579	611	596	595.2	816	828	774	805.7	960	914	989	954	551	517	534	533.8		1.35	5.20E-03	0	0		1.6	6.27E-03	1	0		-1.12	5.25E-02	0	0		0	0		0	0		0	0		0	0
217940_s_at	FLJ10769	55739	370	362	395	375.3	511	525	558	530.7	614	597	621	611	401	359	354	371		1.41	8.08E-03	0	0		1.63	6.07E-03	1	0		-1.01	8.73E-01	0	0		0	0		0	0		0	0		0	0
220491_at	HAMP	57817	57	54	52	54.3	89	108	88	94.6	92	91	96	93	51	106	93	79.5		1.74	1.21E-02	0	0		1.71	5.46E-03	1	0		1.46	2.86E-01	0	0		0	0		0	0		0	0		0	0
209067_s_at	HNRPDL	9987	1223	1206	1283	1236.8	2010	1786	2146	1975.2	1934	1902	1834	1889	984	1159	1041	1059.1		1.6	1.08E-02	0	0		1.53	6.05E-03	1	0		-1.17	1.16E-01	0	0		0	0		0	0		0	0		0	0
218091_at	HRB /// LOC649094	3267 /// 649094	452	468	449	456.6	628	621	609	619.4	681	702	725	702	332	309	360	332.9		1.36	2.04E-03	0	0		1.54	5.16E-03	1	0		-1.37	2.06E-02	0	0		0	0		0	0		0	0		0	0
1555865_at	LOC255512	255512	30	33	35	32.5	83	65	66	71	123	96	118	112	35	42	37	38.1		2.18	1.02E-02	0	0		3.43	8.60E-03	1	0		1.17	2.16E-01	0	0		0	0		0	0		0	0		0	0
205096_at	POM121	9883	86	88	92	89	138	130	125	131.2	134	140	136	137	111	103	95	102.8		1.47	5.56E-03	0	0		1.53	5.50E-03	1	0		1.15	1.21E-01	0	0		0	0		0	0		0	0		0	0
201702_s_at	PPP1R10	5514	144	134	126	134.8	197	182	187	188.7	231	227	243	234	58	70	76	67.6		1.4	1.36E-02	0	0		1.73	9.86E-03	1	0		-2	1.54E-02	0	0		0	0		0	0		0	0		0	0
212665_at	TIPARP	25976	467	479	480	475.6	633	689	658	659.4	1375	1380	1307	1354	41	43	46	43.4		1.39	4.42E-03	0	0		2.85	2.09E-03	1	0		-10.96	7.44E-04	0	1		1	0		0	0		0	0		0	0
218107_at	WDR26	80232	873	895	818	861.6	1260	1162	1035	1148.6	1301	1351	1331	1327	278	238	214	242.2		1.33	4.39E-02	0	0		1.54	7.50E-03	1	0		-3.56	3.82E-03	0	1		1	0		0	0		0	0		0	0
1562338_at	1-Mar	55016	19	21	21	20.2	25	22	25	23.8	22	19	22	21	19	25	22	21.9		1.18	1.21E-01	0	0		1.03	7.85E-01	0	0		1.08	5.52E-01	0	0		0	0		0	0		0	0		0	0
215445_x_at	1-Mar	55016	30	26	26	27.4	32	32	30	31.3	33	36	29	32	27	36	33	31.9		1.14	1.47E-01	0	0		1.18	2.74E-01	0	0		1.16	3.42E-01	0	0		0	0		0	0		0	0		0	0
219574_at	1-Mar	55016	21	19	19	19.6	18	19	20	19.2	21	21	23	22	26	19	20	21.5		-1.02	6.99E-01	0	0		1.12	2.08E-01	0	0		1.1	5.77E-01	0	0		0	0		0	0		0	0		0	0
210075_at	2-Mar	51257	134	137	145	138.7	204	173	175	183.5	142	126	142	136	181	150	174	167.6		1.32	3.68E-02	0	0		-1.02	8.35E-01	0	0		1.21	1.15E-01	0	0		0	0		0	0		0	0		0	0
213256_at	3-Mar	115123	48	47	50	48.2	44	48	45	45.7	45	44	40	43	38	38	36	37.6		-1.06	2.58E-01	0	0		-1.13	1.66E-01	0	0		-1.28	7.75E-03	0	0		0	0		0	0		0	0		0	0
241561_at	3-Mar	115123	20	19	20	19.5	22	20	20	20.8	19	20	20	20	21	19	21	20.2		1.06	2.79E-01	0	0		1.01	8.97E-01	0	0		1.04	5.66E-01	0	0		0	0		0	0		0	0		0	0
230112_at	4-Mar	57574	55	53	50	52.6	57	52	58	55.4	54	69	51	58	55	75	83	69.9		1.05	4.75E-01	0	0		1.09	5.83E-01	0	0		1.33	2.00E-01	0	0		0	0		0	0		0	0		0	0
218582_at	5-Mar	54708	383	368	355	368.4	326	310	325	320.2	348	314	347	336	367	329	345	346.5		-1.15	3.07E-02	0	0		-1.1	2.49E-01	0	0		-1.06	3.04E-01	0	0		0	0		0	0		0	0		0	0
226394_at	5-Mar	54708	225	212	234	223.5	253	236	252	246.8	247	220	230	232	256	231	218	234.4		1.1	1.46E-01	0	0		1.04	6.38E-01	0	0		1.05	5.72E-01	0	0		0	0		0	0		0	0		0	0
201736_s_at	6-Mar	10299	398	484	430	436.1	339	325	332	331.7	331	338	359	343	545	445	506	496.7		-1.31	3.98E-02	0	0		-1.27	9.75E-02	0	0		1.14	3.11E-01	0	0		0	0		0	0		0	0		0	0
201737_s_at	6-Mar	10299	412	494	445	449.2	495	473	557	507.2	295	267	259	273	552	568	681	597.7		1.13	3.07E-01	0	0		-1.64	2.58E-02	0	0		1.33	9.37E-02	0	0		0	0		0	0		0	0		0	0
215512_at	6-Mar	10299	38	44	48	43	29	33	29	30.3	30	30	41	33	46	31	41	38.8		-1.42	4.62E-02	0	0		-1.3	2.79E-01	0	0		-1.11	6.16E-01	0	0		0	0		0	0		0	0		0	0
215902_at	6-Mar	10299	24	29	25	25.7	26	31	25	27.2	26	32	30	29	24	24	23	23.6		1.06	7.13E-01	0	0		1.14	3.89E-01	0	0		-1.09	3.92E-01	0	0		0	0		0	0		0	0		0	0
215908_at	6-Mar	10299	82	93	84	86.1	105	97	103	101.7	107	130	90	108	82	117	116	103.4		1.18	8.44E-02	0	0		1.25	3.04E-01	0	0		1.2	3.49E-01	0	0		0	0		0	0		0	0		0	0
1557703_at	7-Mar	64844	17	18	18	17.5	17	17	17	16.9	20	21	19	20	18	21	19	19.2		-1.04	4.26E-01	0	0		1.12	1.72E-01	0	0		1.09	3.12E-01	0	0		0	0		0	0		0	0		0	0
1557704_a_at	7-Mar	64844	23	21	20	21.2	23	26	21	23.5	21	24	24	23	20	27	23	23.4		1.11	3.50E-01	0	0		1.08	4.99E-01	0	0		1.1	4.85E-01	0	0		0	0		0	0		0	0		0	0
202653_s_at	7-Mar	64844	491	491	545	508.1	528	536	486	516.5	502	449	464	471	151	149	143	147.9		1.02	8.34E-01	0	0		-1.08	3.91E-01	0	0		-3.44	1.27E-03	0	1		0	0		0	0		0	0		0	0
202654_x_at	7-Mar	64844	371	391	415	391.8	351	343	343	345.7	394	404	380	392	134	94	96	106.5		-1.13	7.19E-02	0	0		1	9.84E-01	0	0		-3.68	7.74E-03	0	1		0	0		0	0		0	0		0	0
232371_at	7-Mar	64844	25	22	21	22.6	28	29	32	29.7	27	26	25	26	26	25	25	25.1		1.32	6.39E-02	0	0		1.15	2.63E-01	0	0		1.11	2.73E-01	0	0		0	0		0	0		0	0		0	0
221824_s_at	8-Mar	220972	290	276	286	284	375	296	311	325.7	281	254	272	269	264	266	302	276.9		1.15	2.64E-01	0	0		-1.06	3.64E-01	0	0		-1.03	7.19E-01	0	0		0	0		0	0		0	0		0	0
231933_at	8-Mar	220972	41	42	43	42	44	38	41	40.8	44	36	49	42	47	50	47	47.9		-1.03	6.96E-01	0	0		1.01	9.46E-01	0	0		1.14	3.73E-02	0	0		0	0		0	0		0	0		0	0
236056_s_at	8-Mar	220972	25	25	24	24.8	27	28	25	26.6	24	34	27	28	27	32	30	29.4		1.07	2.09E-01	0	0		1.13	4.95E-01	0	0		1.18	1.12E-01	0	0		0	0		0	0		0	0		0	0
226454_at	9-Mar	92979	139	132	138	136.2	141	132	129	133.8	138	142	145	142	129	155	137	139.7		-1.02	7.29E-01	0	0		1.04	3.43E-01	0	0		1.03	7.74E-01	0	0		0	0		0	0		0	0		0	0
230001_at	9-Mar	92979	58	51	52	53.4	43	43	57	47.3	38	46	48	44	47	48	50	48.2		-1.13	4.58E-01	0	0		-1.21	2.31E-01	0	0		-1.11	1.64E-01	0	0		0	0		0	0		0	0		0	0
221129_at	2-Apr	23591	45	43	39	42.2	47	49	42	45.7	44	53	38	45	41	55	62	51.9		1.08	4.22E-01	0	0		1.06	7.81E-01	0	0		1.23	3.15E-01	0	0		0	0		0	0		0	0		0	0
227552_at	1-Sep	1731	63	61	63	62.5	89	87	101	92.3	66	50	62	59	68	85	88	79.8		1.48	1.08E-02	0	0		-1.06	6.88E-01	0	0		1.28	1.09E-01	0	0		0	0		0	0		0	0		0	0
1554747_a_at	2-Sep	4735	721	772	745	745.5	448	470	488	468.5	663	621	694	658	1013	805	860	888.2		-1.59	3.30E-03	0	1		-1.13	1.37E-01	0	0		1.19	1.64E-01	0	0		0	0		0	0		0	0		0	0
200015_s_at	2-Sep	4735	3109	3286	3343	3244.5	3349	3500	3402	3416.3	3491	3270	3234	3330	3582	3712	3941	3742.1		1.05	2.33E-01	0	0		1.03	6.49E-01	0	0		1.15	6.67E-02	0	0		0	0		0	0		0	0		0	0
200778_s_at	2-Sep	4735	1816	2086	1978	1956.6	1351	1396	1412	1386.3	1941	1933	1898	1924	2477	1997	2224	2224		-1.41	1.12E-02	0	0		-1.02	8.21E-01	0	0		1.14	2.80E-01	0	0		0	0		0	0		0	0		0	0
232637_at	2-Sep	4735	58	60	65	61	37	34	36	35.8	39	42	42	41	65	48	46	52.4		-1.7	3.75E-03	0	1		-1.5	1.56E-02	0	0		-1.16	3.77E-01	0	0		0	0		0	0		0	0		0	0
223362_s_at	3-Sep	55964	74	65	65	67.7	80	81	73	77.8	70	77	73	73	91	59	69	71.8		1.15	1.61E-01	0	0		1.08	3.92E-01	0	0		1.06	7.76E-01	0	0		0	0		0	0		0	0		0	0
210348_at	4-Sep	5414	54	49	51	51.1	60	47	51	52.5	53	59	55	56	49	55	51	51.7		1.03	8.35E-01	0	0		1.09	3.47E-01	0	0		1.01	8.78E-01	0	0		0	0		0	0		0	0		0	0
210657_s_at	4-Sep	5414	26	22	26	24.2	27	28	24	26.2	23	32	29	27	31	31	34	31.9		1.08	5.43E-01	0	0		1.13	5.48E-01	0	0		1.31	6.23E-02	0	0		0	0		0	0		0	0		0	0
233006_at	4-Sep	5414	49	54	53	52	46	46	50	47.5	47	64	49	53	62	52	61	58.3		-1.09	2.19E-01	0	0		1.02	9.28E-01	0	0		1.12	2.57E-01	0	0		0	0		0	0		0	0		0	0
1555526_a_at	6-Sep	23157	48	51	54	51	67	45	42	50	41	41	41	41	56	45	48	49.4		-1.02	9.40E-01	0	0		-1.24	3.45E-02	0	0		-1.03	7.89E-01	0	0		0	0		0	0		0	0		0	0
212413_at	6-Sep	23157	69	69	73	70.1	77	84	71	77.2	72	74	63	69	90	79	78	81.8		1.1	2.70E-01	0	0		-1.01	9.33E-01	0	0		1.17	1.10E-01	0	0		0	0		0	0		0	0		0	0
212415_at	6-Sep	23157	48	48	41	45.5	56	54	51	53.6	56	43	54	51	50	40	41	43.5		1.18	1.24E-01	0	0		1.11	5.46E-01	0	0		-1.05	7.47E-01	0	0		0	0		0	0		0	0		0	0
213666_at	6-Sep	23157	63	65	71	66.4	62	56	55	57.6	68	47	70	61	78	70	66	71.2		-1.15	1.26E-01	0	0		-1.09	7.09E-01	0	0		1.07	4.57E-01	0	0		0	0		0	0		0	0		0	0
214298_x_at	6-Sep	23157	75	71	73	73	81	67	71	72.5	59	44	61	54	92	72	66	75.7		-1.01	9.45E-01	0	0		-1.35	1.76E-01	0	0		1.04	8.18E-01	0	0		0	0		0	0		0	0		0	0
240327_at	6-Sep	23157	24	24	23	23.7	25	24	23	24	30	31	27	29	34	24	26	27.6		1.01	7.49E-01	0	0		1.24	4.55E-02	0	0		1.17	3.63E-01	0	0		0	0		0	0		0	0		0	0
241093_at	6-Sep	23157	34	31	31	31.9	26	24	30	26.4	30	24	26	26	29	29	28	28.6		-1.21	1.68E-01	0	0		-1.21	2.17E-01	0	0		-1.12	9.98E-02	0	0		0	0		0	0		0	0		0	0
213151_s_at	7-Sep	989	1802	1763	1782	1782.5	1401	1520	1422	1446.9	1501	1539	1547	1529	1870	1949	1846	1887.7		-1.23	1.14E-02	0	0		-1.17	8.52E-03	0	0		1.06	1.02E-01	0	0		0	0		0	0		0	0		0	0
244508_at	7-Sep	989	18	17	17	17.1	18	19	18	18.4	19	21	24	21	13	19	18	16.5		1.07	1.30E-01	0	0		1.23	1.52E-01	0	0		-1.04	8.30E-01	0	0		0	0		0	0		0	0		0	0
208999_at	8-Sep	23176	327	319	320	321.8	272	264	279	271.7	288	222	274	260	339	326	314	326.3		-1.18	7.98E-03	0	0		-1.24	1.96E-01	0	0		1.01	6.92E-01	0	0		0	0		0	0		0	0		0	0
209000_s_at	8-Sep	23176	100	99	89	95.8	107	100	113	106.7	103	117	101	107	115	96	118	109		1.11	2.28E-01	0	0		1.11	3.24E-01	0	0		1.14	2.89E-01	0	0		0	0		0	0		0	0		0	0
226627_at	8-Sep	23176	44	39	43	42.1	50	39	42	43.4	45	39	49	44	41	41	46	42.8		1.03	8.22E-01	0	0		1.04	7.43E-01	0	0		1.02	8.29E-01	0	0		0	0		0	0		0	0		0	0
1560163_at	9-Sep	10801	21	24	23	22.6	25	25	23	24.3	24	29	25	26	25	23	23	23.7		1.07	3.48E-01	0	0		1.15	2.81E-01	0	0		1.05	5.41E-01	0	0		0	0		0	0		0	0		0	0
207425_s_at	9-Sep	10801	67	70	69	68.9	63	60	62	61.7	65	58	67	63	66	62	96	73.2		-1.12	3.37E-02	0	0		-1.09	3.04E-01	0	0		1.06	7.74E-01	0	0		0	0		0	0		0	0		0	0
208657_s_at	9-Sep	10801	384	415	427	408.3	500	496	466	487	400	397	394	397	334	381	424	377.8		1.19	4.36E-02	0	0		-1.03	6.12E-01	0	0		-1.08	4.99E-01	0	0		0	0		0	0		0	0		0	0
41220_at	9-Sep	10801	2713	2897	2745	2783.9	2508	2558	2463	2509	2612	2566	2845	2672	2163	2045	2068	2091.5		-1.11	4.42E-02	0	0		-1.04	5.39E-01	0	0		-1.33	7.99E-03	0	0		0	0		0	0		0	0		0	0
212698_s_at	10-Sep	151011	557	559	569	561.4	399	387	441	408.1	365	371	300	344	562	519	576	551.6		-1.38	1.17E-02	0	0		-1.63	2.87E-02	0	0		-1.02	7.13E-01	0	0		0	0		0	0		0	0		0	0
214720_x_at	10-Sep	151011	158	168	169	164.9	114	124	120	119.3	127	116	117	120	191	157	141	161.9		-1.38	6.79E-03	0	0		-1.37	1.90E-02	0	0		-1.02	8.98E-01	0	0		0	0		0	0		0	0		0	0
201307_at	11-Sep	55752	409	402	396	402.2	402	401	384	395.6	392	335	341	355	527	491	482	499.6		-1.02	5.49E-01	0	0		-1.13	2.19E-01	0	0		1.24	1.72E-02	0	0		0	0		0	0		0	0		0	0
201308_s_at	11-Sep	55752	48	59	52	52.6	30	33	33	31.9	42	32	44	39	78	40	51	54.5		-1.65	1.61E-02	0	0		-1.35	2.24E-01	0	0		1.04	9.13E-01	0	0		0	0		0	0		0	0		0	0
214293_at	11-Sep	55752	36	36	36	36.3	40	32	36	35.8	39	32	34	35	43	36	37	38.5		-1.01	9.16E-01	0	0		-1.04	6.69E-01	0	0		1.06	4.58E-01	0	0		0	0		0	0		0	0		0	0
216147_at	11-Sep	55752	18	18	17	17.5	17	16	19	17.2	17	27	19	20	17	19	19	18.5		-1.02	8.40E-01	0	0		1.16	5.31E-01	0	0		1.06	4.45E-01	0	0		0	0		0	0		0	0		0	0
216148_at	11-Sep	55752	19	21	20	19.8	25	27	25	25.3	22	25	22	23	22	22	24	22.7		1.27	1.63E-02	0	0		1.16	1.35E-01	0	0		1.14	1.10E-01	0	0		0	0		0	0		0	0		0	0
230071_at	11-Sep	55752	21	21	18	20.2	17	20	17	18.3	18	21	19	19	21	22	22	21.7		-1.1	3.85E-01	0	0		-1.04	6.87E-01	0	0		1.08	3.43E-01	0	0		0	0		0	0		0	0		0	0
220781_at	1-Dec	50514	21	22	24	22.4	22	18	17	18.7	21	22	24	22	23	22	21	22		-1.2	1.85E-01	0	0		-1	9.77E-01	0	0		-1.02	7.67E-01	0	0		0	0		0	0		0	0		0	0
1552288_at	---	---	30	28	23	26.9	33	32	41	35.3	34	35	32	33	37	36	41	38		1.31	1.77E-01	0	0		1.23	2.23E-01	0	0		1.41	7.73E-02	0	0		0	0		0	0		0	0		0	0
1552289_a_at	---	---	33	30	32	31.7	47	47	39	44.1	43	48	43	45	42	44	47	44.2		1.39	3.45E-02	0	0		1.41	2.94E-02	0	0		1.4	2.16E-02	0	0		0	0		0	0		0	0		0	0
1552375_at	---	---	34	34	33	33.7	33	33	33	33.1	31	29	34	31	33	29	31	30.7		-1.02	5.36E-01	0	0		-1.08	4.21E-01	0	0		-1.1	2.05E-01	0	0		0	0		0	0		0	0		0	0
1552401_a_at	---	---	20	22	22	21.4	24	25	24	24.4	23	26	25	25	27	27	26	26.7		1.14	5.53E-02	0	0		1.16	1.72E-01	0	0		1.25	1.43E-02	0	0		0	0		0	0		0	0		0	0
1552757_s_at	---	---	28	25	27	26.6	29	25	25	26.5	24	26	27	25	26	25	26	25.4		-1	9.82E-01	0	0		-1.05	5.48E-01	0	0		-1.05	2.90E-01	0	0		0	0		0	0		0	0		0	0
1552867_at	---	---	19	24	23	22	37	33	41	36.8	34	29	30	31	18	24	22	21.2		1.67	2.47E-02	0	0		1.4	9.46E-02	0	0		-1.04	8.14E-01	0	0		0	0		0	0		0	0		0	0
1552929_at	---	---	22	24	20	21.8	21	20	19	20.1	20	23	26	23	25	23	18	21.7		-1.08	4.30E-01	0	0		1.04	8.21E-01	0	0		-1	9.83E-01	0	0		0	0		0	0		0	0		0	0
1552974_at	---	---	15	14	14	14.2	17	15	16	15.8	15	17	13	15	15	17	15	15.8		1.11	1.56E-01	0	0		1.06	6.65E-01	0	0		1.12	1.96E-01	0	0		0	0		0	0		0	0		0	0
1552975_x_at	---	---	16	16	15	15.7	16	17	17	16.7	17	24	17	19	17	16	18	17.4		1.06	2.39E-01	0	0		1.21	3.77E-01	0	0		1.1	1.18E-01	0	0		0	0		0	0		0	0		0	0
1552976_at	---	---	39	42	42	41	42	53	48	47.5	43	49	48	47	41	49	59	49		1.16	2.31E-01	0	0		1.14	1.75E-01	0	0		1.19	2.97E-01	0	0		0	0		0	0		0	0		0	0
1553083_at	---	---	52	54	53	52.8	48	44	46	46.1	49	53	50	51	58	41	40	45.4		-1.14	3.15E-02	0	0		-1.04	3.60E-01	0	0		-1.16	4.24E-01	0	0		0	0		0	0		0	0		0	0
1553275_s_at	---	---	21	20	17	19.1	17	19	17	17.5	17	16	17	17	20	16	14	16.3		-1.09	4.18E-01	0	0		-1.16	2.43E-01	0	0		-1.17	4.18E-01	0	0		0	0		0	0		0	0		0	0
1553310_at	---	---	18	19	21	19.3	20	18	21	19.8	20	20	19	20	22	24	25	23.7		1.03	7.81E-01	0	0		1.03	6.81E-01	0	0		1.23	7.29E-02	0	0		0	0		0	0		0	0		0	0
1553355_at	---	---	32	31	34	32.3	34	37	38	36.2	31	27	40	32	48	37	36	39.8		1.12	1.53E-01	0	0		-1	9.91E-01	0	0		1.23	2.10E-01	0	0		0	0		0	0		0	0		0	0
1553356_at	---	---	18	18	21	19.1	17	16	19	17.5	17	18	20	18	28	18	17	20.4		-1.09	4.62E-01	0	0		-1.03	8.03E-01	0	0		1.07	8.01E-01	0	0		0	0		0	0		0	0		0	0
1553398_at	---	---	21	23	21	21.7	22	19	20	20.3	20	22	21	21	22	18	22	20.6		-1.07	4.71E-01	0	0		-1.04	6.61E-01	0	0		-1.05	5.92E-01	0	0		0	0		0	0		0	0		0	0
1553413_at	---	---	35	35	36	35.4	32	32	36	33.4	32	49	36	38	42	37	40	39.5		-1.06	3.41E-01	0	0		1.08	7.54E-01	0	0		1.12	9.25E-02	0	0		0	0		0	0		0	0		0	0
1553439_at	---	---	40	39	44	41	36	40	41	39.1	44	42	45	44	49	45	46	46.7		-1.05	5.72E-01	0	0		1.06	3.96E-01	0	0		1.14	1.03E-01	0	0		0	0		0	0		0	0		0	0
1553462_at	---	---	22	17	18	18.7	19	18	21	19.3	22	21	21	21	22	22	21	21.5		1.03	8.43E-01	0	0		1.14	3.63E-01	0	0		1.15	2.69E-01	0	0		0	0		0	0		0	0		0	0
1553498_at	---	---	32	24	31	28.9	28	31	29	29.5	35	31	33	33	33	28	30	30.1		1.02	8.96E-01	0	0		1.15	4.17E-01	0	0		1.04	7.93E-01	0	0		0	0		0	0		0	0		0	0
1553536_at	---	---	27	24	30	26.9	24	25	24	24.2	22	38	29	29	33	27	28	29.5		-1.11	3.25E-01	0	0		1.08	8.02E-01	0	0		1.1	4.85E-01	0	0		0	0		0	0		0	0		0	0
1553538_s_at	---	---	15971	18389	19002	17737.9	593	414	629	536.7	1453	1405	940	1243	15793	16152	16652	16195.1		-33.05	1.50E-03	0	1		-14.27	5.82E-03	0	1		-1.1	2.99E-01	0	0		0	0		0	0		0	0		0	1
1553547_at	---	---	20	19	19	19.3	19	21	19	19.9	21	20	19	20	20	19	21	20		1.03	4.60E-01	0	0		1.03	5.51E-01	0	0		1.04	5.39E-01	0	0		0	0		0	0		0	0		0	0
1553569_at	---	---	15781	16225	15727	15909.7	1176	1110	1060	1114.5	1294	1979	1547	1582	12836	13091	13698	13203.4		-14.27	4.73E-04	0	1		-10.05	5.27E-03	0	1		-1.2	1.28E-02	0	0		0	0		0	0		0	0		0	1
1553570_x_at	---	---	16223	17438	16459	16698.6	1271	1218	1113	1198.9	1508	2214	1701	1784	13060	13558	13668	13426.2		-13.93	5.96E-04	0	1		-9.36	5.12E-03	0	1		-1.24	1.37E-02	0	0		0	0		0	0		0	0		0	1
1553588_at	---	---	18312	18164	17461	17975	10456	10105	10091	10215.9	11104	11432	11620	11383	14247	15396	15274	14963.1		-1.76	1.16E-03	0	1		-1.58	4.06E-03	0	1		-1.2	2.49E-02	0	0		0	0		0	0		0	0		0	1
1553612_at	---	---	42	48	39	42.9	34	34	34	34.1	36	29	40	35	38	31	30	32.8		-1.26	7.81E-02	0	0		-1.24	3.25E-01	0	0		-1.31	1.36E-01	0	0		0	0		0	0		0	0		0	0
1553630_at	---	---	30	32	32	31.1	30	36	30	31.8	31	29	31	30	31	31	28	29.9		1.02	8.36E-01	0	0		-1.03	6.72E-01	0	0		-1.04	5.40E-01	0	0		0	0		0	0		0	0		0	0
1553639_a_at	---	---	55	58	59	57.4	71	62	60	64.1	63	62	66	64	52	57	39	48.9		1.12	2.25E-01	0	0		1.11	9.96E-02	0	0		-1.18	3.70E-01	0	0		0	0		0	0		0	0		0	0
1553705_a_at	---	---	34	35	32	34	27	33	31	30.3	34	37	32	34	29	34	30	30.9		-1.12	2.39E-01	0	0		1.01	9.28E-01	0	0		-1.1	2.65E-01	0	0		0	0		0	0		0	0		0	0
1553757_at	---	---	28	24	25	25.7	25	27	26	25.9	27	28	27	27	28	23	24	25		1.01	9.18E-01	0	0		1.06	4.85E-01	0	0		-1.02	8.42E-01	0	0		0	0		0	0		0	0		0	0
1553880_at	---	---	39	46	40	41.8	53	49	47	49.6	44	64	53	53	47	59	47	50.5		1.19	1.35E-01	0	0		1.26	3.15E-01	0	0		1.21	2.14E-01	0	0		0	0		0	0		0	0		0	0
1553882_at	---	---	20	23	22	21.6	21	24	23	22.6	22	24	22	23	24	29	24	25.4		1.04	6.63E-01	0	0		1.06	5.36E-01	0	0		1.18	2.02E-01	0	0		0	0		0	0		0	0		0	0
1553894_at	---	---	20	21	21	20.8	17	17	18	17.5	18	15	17	17	19	20	16	18.3		-1.19	4.69E-03	0	0		-1.26	7.28E-02	0	0		-1.14	3.09E-01	0	0		0	0		0	0		0	0		0	0
1553979_at	---	---	417	424	405	415.3	301	292	345	312.2	324	258	274	284	105	96	106	102.4		-1.33	2.93E-02	0	0		-1.46	4.93E-02	0	0		-4.06	1.08E-03	0	1		0	0		0	0		0	0		0	0
1554043_a_at	---	---	45	47	43	45.2	43	46	38	42.4	49	47	44	47	40	46	36	40.2		-1.07	5.01E-01	0	0		1.03	6.59E-01	0	0		-1.13	3.15E-01	0	0		0	0		0	0		0	0		0	0
1554103_at	---	---	37	47	46	43	50	53	53	52	44	80	52	57	48	64	60	56.8		1.21	1.54E-01	0	0		1.32	4.29E-01	0	0		1.32	1.58E-01	0	0		0	0		0	0		0	0		0	0
1554194_at	---	---	28	30	33	30	46	49	42	45.7	45	41	40	42	30	31	25	28.7		1.52	1.89E-02	0	0		1.4	4.03E-02	0	0		-1.05	6.97E-01	0	0		0	0		0	0		0	0		0	0
1554219_at	---	---	81	61	92	76.7	55	54	62	56.7	53	41	58	50	77	79	57	70.3		-1.35	1.88E-01	0	0		-1.53	2.01E-01	0	0		-1.09	7.28E-01	0	0		0	0		0	0		0	0		0	0
1554224_at	---	---	31	28	32	30.6	27	28	31	28.7	31	34	32	32	25	28	25	26		-1.07	4.96E-01	0	0		1.05	5.29E-01	0	0		-1.18	1.15E-01	0	0		0	0		0	0		0	0		0	0
1554225_a_at	---	---	20	20	21	20.1	19	21	22	20.7	21	25	21	22	20	22	23	21.5		1.03	6.76E-01	0	0		1.11	3.34E-01	0	0		1.07	2.81E-01	0	0		0	0		0	0		0	0		0	0
1554232_a_at	---	---	22	24	23	23.1	21	20	22	21	23	22	22	22	24	22	21	22.2		-1.1	1.91E-01	0	0		-1.04	3.49E-01	0	0		-1.04	5.05E-01	0	0		0	0		0	0		0	0		0	0
1554266_at	---	---	27	27	25	26.2	25	24	25	24.8	25	25	30	26	25	26	27	26.2		-1.06	1.46E-01	0	0		1.01	9.51E-01	0	0		-1	9.68E-01	0	0		0	0		0	0		0	0		0	0
1554281_at	---	---	18	16	17	17	17	18	16	17.2	15	15	16	15	19	17	16	17.2		1.01	8.77E-01	0	0		-1.1	1.82E-01	0	0		1.01	8.99E-01	0	0		0	0		0	0		0	0		0	0
1554372_at	---	---	27	31	29	29	29	31	28	29.2	32	36	31	33	32	37	35	34.2		1.01	9.42E-01	0	0		1.14	2.62E-01	0	0		1.18	1.29E-01	0	0		0	0		0	0		0	0		0	0
1554374_at	---	---	30	27	26	27.5	34	29	30	30.8	30	36	30	32	30	36	30	32		1.12	2.75E-01	0	0		1.16	3.06E-01	0	0		1.16	2.09E-01	0	0		0	0		0	0		0	0		0	0
1554403_a_at	---	---	27	28	25	26.8	21	26	24	23.5	25	24	30	27	33	26	24	27.3		-1.14	2.50E-01	0	0		-1.01	9.59E-01	0	0		1.02	9.08E-01	0	0		0	0		0	0		0	0		0	0
1554404_a_at	---	---	41	48	39	42.3	40	40	42	40.4	48	53	48	49	45	48	49	47.5		-1.05	6.62E-01	0	0		1.17	2.52E-01	0	0		1.12	2.62E-01	0	0		0	0		0	0		0	0		0	0
1554516_at	---	---	112	117	111	113.1	133	122	127	127.5	122	135	148	135	124	135	132	130		1.13	5.55E-02	0	0		1.19	1.66E-01	0	0		1.15	5.07E-02	0	0		0	0		0	0		0	0		0	0
1554517_x_at	---	---	115	98	105	105.9	101	105	101	102.1	119	127	138	128	110	115	118	114.6		-1.04	6.44E-01	0	0		1.21	1.64E-01	0	0		1.08	3.16E-01	0	0		0	0		0	0		0	0		0	0
1554597_at	---	---	286	287	280	284.2	289	296	268	284.1	287	246	285	272	367	310	267	311.9		-1	9.95E-01	0	0		-1.05	6.25E-01	0	0		1.1	5.04E-01	0	0		0	0		0	0		0	0		0	0
1554599_x_at	---	---	243	246	246	244.7	239	247	221	235.5	247	205	218	223	312	291	253	284.5		-1.04	4.89E-01	0	0		-1.1	3.58E-01	0	0		1.16	1.65E-01	0	0		0	0		0	0		0	0		0	0
1554615_at	---	---	29	29	28	28.6	26	25	25	25.1	26	40	39	35	31	32	30	31.1		-1.14	1.16E-02	0	0		1.21	4.58E-01	0	0		1.09	4.19E-02	0	0		0	0		0	0		0	0		0	0
1554636_at	---	---	15	16	13	14.7	15	15	18	16.1	15	17	14	15	15	18	15	15.9		1.1	4.64E-01	0	0		1.04	7.59E-01	0	0		1.08	5.48E-01	0	0		0	0		0	0		0	0		0	0
1554649_at	---	---	34	30	36	33.4	33	31	32	31.6	35	56	39	42	29	39	41	36		-1.06	5.09E-01	0	0		1.27	3.98E-01	0	0		1.08	6.68E-01	0	0		0	0		0	0		0	0		0	0
1554650_a_at	---	---	50	53	49	50.8	52	46	55	50.7	50	62	70	60	73	52	59	60.8		-1	9.88E-01	0	0		1.19	3.55E-01	0	0		1.2	2.59E-01	0	0		0	0		0	0		0	0		0	0
1554723_x_at	---	---	15	15	16	15.2	18	15	16	16.3	16	16	17	16	19	17	15	16.7		1.07	3.48E-01	0	0		1.07	3.03E-01	0	0		1.11	4.00E-01	0	0		0	0		0	0		0	0		0	0
1554751_at	---	---	19	22	23	21.1	19	21	24	21.1	21	22	20	21	18	23	26	22.4		-1	9.97E-01	0	0		-1	9.82E-01	0	0		1.06	7.67E-01	0	0		0	0		0	0		0	0		0	0
1554752_a_at	---	---	48	62	52	53.9	50	55	50	51.6	66	56	67	63	63	54	51	56		-1.04	7.33E-01	0	0		1.17	3.60E-01	0	0		1.04	7.93E-01	0	0		0	0		0	0		0	0		0	0
1554766_s_at	---	---	35	27	29	30.1	26	25	25	25.4	26	30	31	29	25	36	42	33.5		-1.19	1.76E-01	0	0		-1.04	8.23E-01	0	0		1.11	6.74E-01	0	0		0	0		0	0		0	0		0	0
1554771_at	---	---	38	36	40	37.9	32	36	36	34.7	38	35	46	40	36	34	35	35.1		-1.09	3.11E-01	0	0		1.04	7.88E-01	0	0		-1.08	1.95E-01	0	0		0	0		0	0		0	0		0	0
1554813_at	---	---	20	20	19	19.7	18	18	24	20	21	22	23	22	20	21	20	20.4		1.02	9.24E-01	0	0		1.1	1.22E-01	0	0		1.04	1.12E-01	0	0		0	0		0	0		0	0		0	0
1554824_at	---	---	21	20	23	21.1	23	27	27	25.5	23	22	31	25	21	26	24	23.4		1.21	1.35E-01	0	0		1.17	4.43E-01	0	0		1.11	3.42E-01	0	0		0	0		0	0		0	0		0	0
1554825_at	---	---	34	37	38	36.2	35	35	34	34.9	39	36	32	36	34	38	32	34.7		-1.04	5.07E-01	0	0		-1.02	9.05E-01	0	0		-1.04	5.99E-01	0	0		0	0		0	0		0	0		0	0
1554871_at	---	---	17	16	16	16.3	15	16	17	15.9	17	17	17	17	20	18	16	18.1		-1.03	6.89E-01	0	0		1.04	4.53E-01	0	0		1.11	3.61E-01	0	0		0	0		0	0		0	0		0	0
1554887_at	---	---	18	23	22	20.8	21	20	21	20.6	21	30	21	24	17	21	25	21.2		-1.01	9.35E-01	0	0		1.14	5.82E-01	0	0		1.02	9.39E-01	0	0		0	0		0	0		0	0		0	0
1554891_at	---	---	40	29	27	31.5	32	33	31	32.1	34	39	36	36	33	29	32	31.6		1.02	9.29E-01	0	0		1.15	5.44E-01	0	0		1	9.97E-01	0	0		0	0		0	0		0	0		0	0
1554901_at	---	---	21	23	21	21.6	20	21	18	19.6	20	23	23	22	22	20	19	20.5		-1.1	2.52E-01	0	0		1.03	7.80E-01	0	0		-1.05	5.79E-01	0	0		0	0		0	0		0	0		0	0
1554946_at	---	---	26	28	31	28.2	28	26	27	26.9	25	28	25	26	24	29	27	26.6		-1.05	6.35E-01	0	0		-1.09	4.73E-01	0	0		-1.06	6.04E-01	0	0		0	0		0	0		0	0		0	0
1554948_at	---	---	24	23	24	23.5	26	22	21	23	24	23	26	24	24	20	21	21.5		-1.02	8.49E-01	0	0		1.03	6.87E-01	0	0		-1.1	2.66E-01	0	0		0	0		0	0		0	0		0	0
1554957_at	---	---	24	25	20	22.8	25	27	22	24.5	25	27	24	25	24	25	24	24.3		1.07	6.02E-01	0	0		1.12	3.75E-01	0	0		1.06	4.75E-01	0	0		0	0		0	0		0	0		0	0
1555027_at	---	---	35	32	29	31.9	31	33	33	32.7	33	37	32	34	41	44	51	45.2		1.02	7.98E-01	0	0		1.07	5.59E-01	0	0		1.42	6.52E-02	0	0		0	0		0	0		0	0		0	0
1555031_at	---	---	23	22	23	22.4	25	26	28	26.1	26	27	26	26	27	25	26	26.2		1.17	5.67E-02	0	0		1.18	2.72E-02	0	0		1.17	1.71E-02	0	0		0	0		0	0		0	0		0	0
1555059_at	---	---	25	26	23	24.5	23	24	22	23.1	23	30	26	26	28	24	27	26.1		-1.06	4.13E-01	0	0		1.06	6.78E-01	0	0		1.06	5.05E-01	0	0		0	0		0	0		0	0		0	0
1555084_at	---	---	67	65	62	64.7	69	62	75	68.8	59	88	73	73	72	87	94	83.7		1.06	5.14E-01	0	0		1.12	5.83E-01	0	0		1.29	1.02E-01	0	0		0	0		0	0		0	0		0	0
1555085_at	---	---	22	23	22	22.1	23	23	23	23.1	24	21	21	22	25	19	21	21.3		1.04	1.41E-01	0	0		-1.02	7.94E-01	0	0		-1.04	7.53E-01	0	0		0	0		0	0		0	0		0	0
1555129_at	---	---	39	39	40	39.3	41	41	40	40.8	43	52	54	49	45	47	45	46		1.04	1.31E-01	0	0		1.26	1.25E-01	0	0		1.17	1.11E-02	0	0		0	0		0	0		0	0		0	0
1555135_at	---	---	32	25	25	26.9	33	29	33	31.5	30	30	38	33	37	30	33	33.2		1.17	2.84E-01	0	0		1.21	3.58E-01	0	0		1.24	2.18E-01	0	0		0	0		0	0		0	0		0	0
1555158_at	---	---	28	29	27	27.9	28	27	27	27.4	24	32	34	30	36	29	28	30.7		-1.02	5.01E-01	0	0		1.07	7.30E-01	0	0		1.1	4.43E-01	0	0		0	0		0	0		0	0		0	0
1555163_at	---	---	25	25	24	24.8	28	26	27	27.2	29	25	25	26	26	23	28	25.7		1.1	9.68E-02	0	0		1.05	5.39E-01	0	0		1.04	6.56E-01	0	0		0	0		0	0		0	0		0	0
1555174_at	---	---	32	34	29	31.7	33	27	27	28.8	33	35	38	35	28	38	35	33.5		-1.1	4.49E-01	0	0		1.11	3.60E-01	0	0		1.06	7.31E-01	0	0		0	0		0	0		0	0		0	0
1555176_at	---	---	28	27	29	27.9	30	26	29	28.4	31	26	27	28	29	27	32	29.2		1.02	7.95E-01	0	0		1	9.91E-01	0	0		1.05	5.39E-01	0	0		0	0		0	0		0	0		0	0
1555187_at	---	---	28	33	24	28.1	22	26	22	23.2	28	30	33	30	25	26	25	25.4		-1.21	2.73E-01	0	0		1.08	6.85E-01	0	0		-1.11	4.42E-01	0	0		0	0		0	0		0	0		0	0
1555188_at	---	---	39	40	43	40.9	31	39	44	37.9	38	45	42	41	47	43	54	47.8		-1.08	6.51E-01	0	0		1.01	9.13E-01	0	0		1.17	2.17E-01	0	0		0	0		0	0		0	0		0	0
1555196_at	---	---	49	48	54	50.2	48	50	43	47.1	45	59	61	55	53	88	66	67.4		-1.06	4.86E-01	0	0		1.09	6.33E-01	0	0		1.34	2.38E-01	0	0		0	0		0	0		0	0		0	0
1555204_at	---	---	26	28	27	27.3	30	25	33	29.4	30	35	30	32	29	36	35	33.3		1.07	5.93E-01	0	0		1.16	1.57E-01	0	0		1.22	1.22E-01	0	0		0	0		0	0		0	0		0	0
1555205_at	---	---	37	38	37	37.7	34	33	37	34.8	37	40	40	39	43	39	40	40.3		-1.08	2.27E-01	0	0		1.03	5.62E-01	0	0		1.07	1.96E-01	0	0		0	0		0	0		0	0		0	0
1555206_at	---	---	46	40	39	41.5	53	43	38	44.3	49	64	42	51	56	59	49	54.6		1.07	7.04E-01	0	0		1.23	4.06E-01	0	0		1.32	7.82E-02	0	0		0	0		0	0		0	0		0	0
1555221_at	---	---	25	22	22	22.9	23	22	21	21.9	19	21	20	20	24	23	20	22.5		-1.04	5.89E-01	0	0		-1.13	1.86E-01	0	0		-1.02	8.84E-01	0	0		0	0		0	0		0	0		0	0
1555222_a_at	---	---	136	140	142	139.5	145	153	163	153.6	161	231	167	184	165	222	196	192.7		1.1	1.46E-01	0	0		1.32	2.32E-01	0	0		1.38	7.96E-02	0	0		0	0		0	0		0	0		0	0
1555237_at	---	---	44	43	40	42.2	47	44	47	46	49	55	42	48	47	53	50	49.7		1.09	1.38E-01	0	0		1.15	3.82E-01	0	0		1.18	7.54E-02	0	0		0	0		0	0		0	0		0	0
1555263_at	---	---	18	20	20	19.4	19	20	21	19.8	20	24	22	22	20	19	19	19.5		1.02	8.24E-01	0	0		1.14	2.91E-01	0	0		1	9.60E-01	0	0		0	0		0	0		0	0		0	0
1555303_at	---	---	48	48	56	50.5	27	28	24	26.2	27	32	28	29	26	25	32	27.7		-1.93	7.34E-03	0	1		-1.74	2.37E-02	0	0		-1.82	2.18E-02	0	0		0	0		0	0		0	0		0	0
1555311_at	---	---	74	82	96	83.4	90	94	92	91.9	91	90	110	97	91	96	111	99.2		1.1	4.34E-01	0	0		1.16	4.20E-01	0	0		1.19	2.58E-01	0	0		0	0		0	0		0	0		0	0
1555322_at	---	---	38	34	32	34.6	31	34	31	32.3	37	42	35	38	39	36	31	35		-1.07	4.55E-01	0	0		1.08	5.39E-01	0	0		1.01	9.34E-01	0	0		0	0		0	0		0	0		0	0
1555344_at	---	---	17	21	18	18.7	16	17	20	17.8	18	19	22	20	23	18	16	18.8		-1.05	7.36E-01	0	0		1.05	7.66E-01	0	0		1	9.84E-01	0	0		0	0		0	0		0	0		0	0
1555364_at	---	---	14	14	14	13.9	15	15	15	15.1	14	14	14	14	14	14	15	14.5		1.09	4.10E-02	0	0		1.01	7.81E-01	0	0		1.04	8.17E-02	0	0		0	0		0	0		0	0		0	0
1555365_x_at	---	---	14	14	14	14.2	15	15	15	14.9	15	14	13	14	14	14	19	15.8		1.05	1.46E-01	0	0		-1.01	8.47E-01	0	0		1.11	4.88E-01	0	0		0	0		0	0		0	0		0	0
1555366_at	---	---	34	32	31	32.4	35	34	35	35	35	33	37	35	34	27	30	30.4		1.08	1.05E-01	0	0		1.08	3.74E-01	0	0		-1.07	5.06E-01	0	0		0	0		0	0		0	0		0	0
1555374_at	---	---	68	67	75	69.9	63	78	70	70.2	92	80	80	84	88	79	74	80.2		1	9.75E-01	0	0		1.2	1.41E-01	0	0		1.15	1.92E-01	0	0		0	0		0	0		0	0		0	0
1555415_at	---	---	32	33	34	33.3	32	37	43	37.2	35	31	31	32	33	38	40	37.1		1.12	4.50E-01	0	0		-1.04	6.10E-01	0	0		1.11	2.69E-01	0	0		0	0		0	0		0	0		0	0
1555429_at	---	---	62	64	53	59.3	89	58	68	70.4	69	82	61	70	79	76	86	80.3		1.19	4.43E-01	0	0		1.18	3.74E-01	0	0		1.35	5.84E-02	0	0		0	0		0	0		0	0		0	0
1555488_at	---	---	39	30	32	33.3	37	35	29	33.3	35	44	37	39	41	34	29	34.3		1	9.91E-01	0	0		1.16	4.33E-01	0	0		1.03	8.81E-01	0	0		0	0		0	0		0	0		0	0
1555489_at	---	---	20	20	20	20	19	20	22	20.4	20	19	19	19	21	18	20	19.7		1.02	7.58E-01	0	0		-1.04	2.49E-01	0	0		-1.02	8.08E-01	0	0		0	0		0	0		0	0		0	0
1555498_at	---	---	16	19	18	17.6	17	18	19	18	18	23	22	21	16	19	19	17.8		1.02	8.22E-01	0	0		1.18	3.33E-01	0	0		1.01	9.40E-01	0	0		0	0		0	0		0	0		0	0
1555517_at	---	---	18	19	19	18.4	19	21	16	18.6	19	18	24	20	21	20	19	19.9		1.01	9.59E-01	0	0		1.11	5.12E-01	0	0		1.08	1.11E-01	0	0		0	0		0	0		0	0		0	0
1555519_at	---	---	16	14	16	15.3	16	16	17	16.1	15	16	15	16	16	17	19	17.2		1.05	4.66E-01	0	0		1.02	8.53E-01	0	0		1.12	2.61E-01	0	0		0	0		0	0		0	0		0	0
1555580_at	---	---	26	26	26	26.2	27	25	26	25.7	27	28	27	27	25	37	35	32		-1.02	6.82E-01	0	0		1.05	2.58E-01	0	0		1.22	2.78E-01	0	0		0	0		0	0		0	0		0	0
1555601_at	---	---	17	17	17	17	16	17	16	16.2	18	17	15	17	16	19	17	17		-1.05	3.07E-01	0	0		-1.02	8.04E-01	0	0		-1	9.92E-01	0	0		0	0		0	0		0	0		0	0
1555616_at	---	---	50	43	46	46.2	39	34	39	37.3	34	35	50	39	44	37	38	39.3		-1.24	9.44E-02	0	0		-1.18	4.88E-01	0	0		-1.18	1.77E-01	0	0		0	0		0	0		0	0		0	0
1555617_x_at	---	---	32	32	36	33.2	27	32	31	30.1	35	27	38	33	37	33	40	36.8		-1.11	3.28E-01	0	0		-1.01	9.58E-01	0	0		1.11	3.11E-01	0	0		0	0		0	0		0	0		0	0
1555623_at	---	---	17	16	17	16.6	17	17	17	17.2	18	18	18	18	18	16	15	16.4		1.03	4.82E-01	0	0		1.09	2.09E-01	0	0		-1.01	9.26E-01	0	0		0	0		0	0		0	0		0	0
1555631_at	---	---	45	43	43	43.6	46	46	53	48.1	47	49	51	49	56	49	58	54		1.1	2.33E-01	0	0		1.13	8.62E-02	0	0		1.24	7.38E-02	0	0		0	0		0	0		0	0		0	0
1555646_at	---	---	18	17	19	18.1	18	17	15	16.9	17	23	20	20	19	19	20	19.2		-1.07	4.33E-01	0	0		1.1	5.48E-01	0	0		1.06	2.48E-01	0	0		0	0		0	0		0	0		0	0
1555664_at	---	---	44	51	51	48.4	54	52	51	52.5	48	43	46	46	49	61	63	57.4		1.09	3.47E-01	0	0		-1.06	5.77E-01	0	0		1.18	2.58E-01	0	0		0	0		0	0		0	0		0	0
1555665_at	---	---	36	35	32	34.1	41	37	36	37.8	27	46	28	32	35	46	60	46		1.11	2.50E-01	0	0		-1.05	8.83E-01	0	0		1.35	2.54E-01	0	0		0	0		0	0		0	0		0	0
1555681_at	---	---	49	47	46	47.4	44	50	47	47.3	52	72	56	59	54	63	52	56.1		-1	9.72E-01	0	0		1.25	2.50E-01	0	0		1.18	1.23E-01	0	0		0	0		0	0		0	0		0	0
1555692_at	---	---	22	21	20	20.8	22	21	21	21.8	22	28	23	24	27	25	26	26		1.05	3.11E-01	0	0		1.17	3.28E-01	0	0		1.25	2.21E-02	0	0		0	0		0	0		0	0		0	0
1555727_at	---	---	22	25	22	23	22	21	23	21.8	23	29	24	25	27	30	32	29.8		-1.05	5.63E-01	0	0		1.1	5.42E-01	0	0		1.3	8.73E-02	0	0		0	0		0	0		0	0		0	0
1555742_at	---	---	59	57	56	57.3	66	65	66	65.4	58	65	59	61	64	71	81	71.6		1.14	1.24E-02	0	0		1.06	4.67E-01	0	0		1.25	1.02E-01	0	0		0	0		0	0		0	0		0	0
1555755_at	---	---	18	19	17	18	18	21	16	18.1	19	26	17	20	21	20	21	20.4		1.01	9.72E-01	0	0		1.13	5.66E-01	0	0		1.13	1.34E-01	0	0		0	0		0	0		0	0		0	0
1555823_at	---	---	565	558	526	549.3	575	605	613	597.3	589	682	681	649	620	595	558	590.6		1.09	1.25E-01	0	0		1.18	1.51E-01	0	0		1.08	2.41E-01	0	0		0	0		0	0		0	0		0	0
1555824_a_at	---	---	238	245	217	233.5	339	320	265	306.4	282	291	246	272	218	217	232	222.2		1.31	9.26E-02	0	0		1.16	2.30E-01	0	0		-1.05	4.38E-01	0	0		0	0		0	0		0	0		0	0
1555833_a_at	---	---	273	283	273	276.3	225	226	200	217	208	218	223	216	191	137	142	154.9		-1.27	2.47E-02	0	0		-1.28	1.40E-02	0	0		-1.78	3.47E-02	0	0		0	0		0	0		0	0		0	0
1555841_at	---	---	250	255	243	249.5	175	195	191	186.9	174	168	196	179	228	192	202	207		-1.34	1.13E-02	0	0		-1.39	3.11E-02	0	0		-1.21	8.72E-02	0	0		0	0		0	0		0	0		0	0
1555848_at	---	---	153	159	152	154.7	120	126	116	120.5	133	137	133	134	135	116	111	120.5		-1.28	9.37E-03	0	0		-1.15	2.31E-02	0	0		-1.28	6.37E-02	0	0		0	0		0	0		0	0		0	0
1555852_at	---	---	25	24	24	24.4	25	21	22	22.5	24	17	22	21	23	28	28	26.1		-1.09	3.00E-01	0	0		-1.18	4.17E-01	0	0		1.07	5.60E-01	0	0		0	0		0	0		0	0		0	0
1555853_at	---	---	34	35	31	33.3	38	36	33	35.7	35	40	36	37	28	44	52	40		1.07	4.40E-01	0	0		1.11	3.39E-01	0	0		1.2	5.18E-01	0	0		0	0		0	0		0	0		0	0
1555854_at	---	---	2479	2395	2576	2482.4	2171	2292	2149	2203.1	2152	2069	1902	2038	1826	2142	2225	2057.1		-1.13	5.56E-02	0	0		-1.22	6.84E-02	0	0		-1.21	1.22E-01	0	0		0	0		0	0		0	0		0	0
1555868_at	---	---	25	20	25	23.1	20	19	18	19.3	20	19	18	19	24	25	33	26.9		-1.2	2.11E-01	0	0		-1.22	2.30E-01	0	0		1.16	4.34E-01	0	0		0	0		0	0		0	0		0	0
1555869_a_at	---	---	19	19	17	18.3	19	19	19	18.9	19	19	20	19	19	21	19	19.8		1.03	4.15E-01	0	0		1.05	4.46E-01	0	0		1.08	1.59E-01	0	0		0	0		0	0		0	0		0	0
1555875_at	---	---	83	99	88	89.9	132	112	107	116.4	87	94	86	89	66	35	44	46.5		1.29	9.61E-02	0	0		-1.01	9.33E-01	0	0		-1.93	9.54E-02	0	0		0	0		0	0		0	0		0	0
1555876_at	---	---	20	19	18	19	21	21	22	21.3	20	24	21	21	19	24	25	22.6		1.12	7.66E-02	0	0		1.13	2.65E-01	0	0		1.19	2.86E-01	0	0		0	0		0	0		0	0		0	0
1555893_at	---	---	35	29	34	32.7	37	42	37	38.7	38	22	41	33	47	23	30	31.9		1.18	1.82E-01	0	0		1	9.95E-01	0	0		-1.02	9.46E-01	0	0		0	0		0	0		0	0		0	0
1555900_at	---	---	125	128	123	125.5	130	135	133	132.5	100	97	113	103	126	118	119	120.9		1.06	9.79E-02	0	0		-1.22	8.88E-02	0	0		-1.04	3.45E-01	0	0		0	0		0	0		0	0		0	0
1555904_at	---	---	19	24	21	21.2	21	23	20	21.3	23	31	24	26	26	33	36	31.4		1	9.77E-01	0	0		1.21	3.39E-01	0	0		1.48	9.28E-02	0	0		0	0		0	0		0	0		0	0
1555967_at	---	---	96	95	89	93.3	93	96	89	92.5	89	78	93	86	99	163	129	127.9		-1.01	8.60E-01	0	0		-1.08	4.40E-01	0	0		1.37	2.01E-01	0	0		0	0		0	0		0	0		0	0
1555968_a_at	---	---	37	38	36	37.1	31	32	34	32	35	32	33	33	38	36	35	36.2		-1.16	4.57E-02	0	0		-1.11	1.22E-01	0	0		-1.03	4.99E-01	0	0		0	0		0	0		0	0		0	0
1555970_at	---	---	107	89	88	94.3	100	89	83	90.6	91	106	86	94	93	86	92	90.3		-1.04	7.78E-01	0	0		-1	9.81E-01	0	0		-1.04	6.76E-01	0	0		0	0		0	0		0	0		0	0
1556003_a_at	---	---	33	31	34	32.7	32	35	27	31	33	30	36	33	33	34	31	32.6		-1.06	6.94E-01	0	0		1.02	8.78E-01	0	0		-1	9.73E-01	0	0		0	0		0	0		0	0		0	0
1556004_at	---	---	21	25	22	22.9	21	20	22	21	22	19	23	21	27	21	23	23.6		-1.09	2.95E-01	0	0		-1.07	5.99E-01	0	0		1.03	8.21E-01	0	0		0	0		0	0		0	0		0	0
1556008_a_at	---	---	24	23	24	23.7	25	25	27	25.5	24	21	23	22	24	20	24	22.4		1.08	2.36E-01	0	0		-1.05	4.79E-01	0	0		-1.06	5.16E-01	0	0		0	0		0	0		0	0		0	0
1556012_at	---	---	155	168	161	161.5	127	131	116	124.4	143	128	134	135	54	77	66	64.9		-1.3	2.41E-02	0	0		-1.19	7.56E-02	0	0		-2.49	1.31E-02	0	0		0	0		0	0		0	0		0	0
1556038_at	---	---	45	43	42	43.3	37	40	45	40.7	36	46	39	40	44	45	61	49.4		-1.06	5.49E-01	0	0		-1.08	5.64E-01	0	0		1.14	4.24E-01	0	0		0	0		0	0		0	0		0	0
1556039_s_at	---	---	24	25	25	24.8	22	22	22	21.9	25	28	25	26	26	24	25	24.8		-1.13	1.08E-02	0	0		1.04	5.77E-01	0	0		-1	9.77E-01	0	0		0	0		0	0		0	0		0	0
1556048_at	---	---	40	55	50	48	57	55	56	55.9	47	39	41	42	53	40	40	44		1.16	3.13E-01	0	0		-1.14	4.98E-01	0	0		-1.09	6.62E-01	0	0		0	0		0	0		0	0		0	0
1556075_at	---	---	46	47	48	46.9	46	52	46	48	47	58	49	51	63	57	68	62.4		1.02	7.24E-01	0	0		1.08	5.09E-01	0	0		1.33	3.62E-02	0	0		0	0		0	0		0	0		0	0
1556081_at	---	---	23	23	23	22.9	19	22	20	20.2	25	17	23	21	22	21	15	19		-1.13	9.46E-02	0	0		-1.07	7.44E-01	0	0		-1.2	3.61E-01	0	0		0	0		0	0		0	0		0	0
1556082_a_at	---	---	41	39	35	38.2	41	45	40	41.7	42	40	47	43	37	41	43	39.9		1.09	3.36E-01	0	0		1.13	3.22E-01	0	0		1.05	6.34E-01	0	0		0	0		0	0		0	0		0	0
1556097_at	---	---	58	60	61	59.8	50	54	49	51.1	49	37	43	43	57	42	42	46.4		-1.17	4.05E-02	0	0		-1.4	9.72E-02	0	0		-1.29	1.64E-01	0	0		0	0		0	0		0	0		0	0
1556099_at	---	---	19	18	20	18.9	20	17	19	18.6	20	24	18	20	20	21	25	21.8		-1.02	8.38E-01	0	0		1.08	5.94E-01	0	0		1.15	2.75E-01	0	0		0	0		0	0		0	0		0	0
1556107_at	---	---	60	59	61	60.1	54	52	50	51.9	57	52	58	55	55	49	55	52.8		-1.16	2.13E-02	0	0		-1.09	2.57E-01	0	0		-1.14	1.08E-01	0	0		0	0		0	0		0	0		0	0
1556110_at	---	---	49	45	40	44.4	54	50	45	49.3	45	34	51	43	59	39	38	44		1.11	4.16E-01	0	0		-1.04	8.78E-01	0	0		-1.01	9.72E-01	0	0		0	0		0	0		0	0		0	0
1556111_s_at	---	---	39	41	34	37.8	46	48	44	46.1	39	36	31	35	47	60	41	48.7		1.22	9.40E-02	0	0		-1.08	6.36E-01	0	0		1.29	2.17E-01	0	0		0	0		0	0		0	0		0	0
1556122_at	---	---	35	31	28	31.3	35	32	35	34.1	29	40	27	31	29	36	43	35.6		1.09	4.19E-01	0	0		1	9.88E-01	0	0		1.14	5.26E-01	0	0		0	0		0	0		0	0		0	0
1556123_a_at	---	---	64	63	58	61.5	53	74	61	61.8	56	59	45	53	62	64	65	63.8		1	9.81E-01	0	0		-1.15	3.69E-01	0	0		1.04	4.31E-01	0	0		0	0		0	0		0	0		0	0
1556147_at	---	---	18	17	16	17.3	16	17	18	16.7	18	17	17	17	15	18	16	16.3		-1.03	6.64E-01	0	0		-1	9.82E-01	0	0		-1.06	5.47E-01	0	0		0	0		0	0		0	0		0	0
1556148_s_at	---	---	30	25	33	29.2	31	35	32	32.8	29	28	29	29	25	36	33	31.1		1.12	4.29E-01	0	0		-1.01	9.46E-01	0	0		1.07	7.45E-01	0	0		0	0		0	0		0	0		0	0
1556159_at	---	---	22	22	27	23.9	25	25	23	24.2	25	31	29	28	27	24	23	24.4		1.01	9.19E-01	0	0		1.18	3.34E-01	0	0		1.02	8.58E-01	0	0		0	0		0	0		0	0		0	0
1556160_a_at	---	---	50	42	49	46.7	39	38	39	38.6	44	28	39	37	54	41	37	43.6		-1.21	8.30E-02	0	0		-1.28	3.66E-01	0	0		-1.07	7.15E-01	0	0		0	0		0	0		0	0		0	0
1556161_a_at	---	---	34	33	35	34.2	29	31	35	31.4	38	41	35	38	34	34	36	34.5		-1.09	4.12E-01	0	0		1.11	2.85E-01	0	0		1.01	8.22E-01	0	0		0	0		0	0		0	0		0	0
1556165_at	---	---	77	67	75	72.9	72	87	84	80.5	90	91	92	91	79	58	58	64.6		1.1	4.07E-01	0	0		1.25	5.54E-02	0	0		-1.13	4.70E-01	0	0		0	0		0	0		0	0		0	0
1556166_x_at	---	---	36	47	41	41.2	53	63	49	54.7	55	46	62	54	39	41	51	43.4		1.33	1.46E-01	0	0		1.31	2.39E-01	0	0		1.05	7.62E-01	0	0		0	0		0	0		0	0		0	0
1556172_at	---	---	40	33	31	34.4	30	35	35	32.8	31	35	34	34	35	37	36	36		-1.05	7.62E-01	0	0		-1.02	8.70E-01	0	0		1.05	6.84E-01	0	0		0	0		0	0		0	0		0	0
1556173_a_at	---	---	43	37	45	41.3	40	34	42	38.8	39	39	40	40	47	40	42	42.8		-1.07	6.63E-01	0	0		-1.05	6.94E-01	0	0		1.03	7.85E-01	0	0		0	0		0	0		0	0		0	0
1556185_a_at	---	---	15	16	15	15.2	16	14	16	15.1	15	18	18	17	17	18	14	16.1		-1.01	9.38E-01	0	0		1.11	3.73E-01	0	0		1.06	6.14E-01	0	0		0	0		0	0		0	0		0	0
1556186_s_at	---	---	116	113	124	117.9	153	120	125	131.8	128	108	123	119	143	99	97	111.3		1.12	3.95E-01	0	0		1.01	9.13E-01	0	0		-1.06	7.68E-01	0	0		0	0		0	0		0	0		0	0
1556187_at	---	---	19	19	18	18.9	21	20	21	20.8	20	30	20	23	20	24	28	23.5		1.1	3.36E-02	0	0		1.21	4.52E-01	0	0		1.25	1.97E-01	0	0		0	0		0	0		0	0		0	0
1556188_a_at	---	---	60	60	51	56.7	64	69	58	63.7	63	88	64	71	60	68	79	68.5		1.12	3.28E-01	0	0		1.25	3.18E-01	0	0		1.21	2.35E-01	0	0		0	0		0	0		0	0		0	0
1556190_s_at	---	---	18	19	20	18.8	20	18	21	19.6	21	27	23	24	21	28	24	24.4		1.04	6.31E-01	0	0		1.26	1.73E-01	0	0		1.3	1.18E-01	0	0		0	0		0	0		0	0		0	0
1556194_a_at	---	---	86	84	73	80.6	113	120	115	116.2	96	74	85	84	83	71	59	70.4		1.44	1.52E-02	0	0		1.05	7.81E-01	0	0		-1.15	4.25E-01	0	0		0	0		0	0		0	0		0	0
1556195_a_at	---	---	52	54	64	56.4	64	71	54	62.6	59	45	69	57	54	45	42	46.7		1.11	5.20E-01	0	0		1.01	9.78E-01	0	0		-1.21	2.36E-01	0	0		0	0		0	0		0	0		0	0
1556205_at	---	---	48	52	54	51.4	51	48	49	49.3	52	55	44	50	62	69	71	67.1		-1.04	5.18E-01	0	0		-1.03	8.59E-01	0	0		1.3	4.67E-02	0	0		0	0		0	0		0	0		0	0
1556206_at	---	---	54	52	45	50.2	38	39	37	38.1	47	43	54	48	47	55	51	50.6		-1.32	3.45E-02	0	0		-1.06	7.11E-01	0	0		1.01	9.46E-01	0	0		0	0		0	0		0	0		0	0
1556207_a_at	---	---	13	15	14	14	16	16	14	15.7	17	17	15	16	15	15	15	14.9		1.12	2.08E-01	0	0		1.15	2.26E-01	0	0		1.06	2.91E-01	0	0		0	0		0	0		0	0		0	0
1556216_s_at	---	---	25	23	22	23.1	28	32	29	29.5	26	21	24	24	22	17	17	18.4		1.27	5.13E-02	0	0		1.02	8.63E-01	0	0		-1.26	1.50E-01	0	0		0	0		0	0		0	0		0	0
1556220_at	---	---	17	17	19	17.6	18	18	18	18	19	18	17	18	16	16	18	16.7		1.02	7.37E-01	0	0		1.03	7.67E-01	0	0		-1.06	4.78E-01	0	0		0	0		0	0		0	0		0	0
1556221_a_at	---	---	34	31	33	32.9	38	42	38	39.2	51	41	36	42	27	30	36	30.9		1.19	4.60E-02	0	0		1.28	2.27E-01	0	0		-1.07	5.99E-01	0	0		0	0		0	0		0	0		0	0
1556235_at	---	---	17	17	17	16.9	18	16	18	17.2	18	18	18	18	20	18	18	18.4		1.02	7.81E-01	0	0		1.08	3.66E-02	0	0		1.09	1.82E-01	0	0		0	0		0	0		0	0		0	0
1556247_a_at	---	---	80	71	73	74.5	74	77	81	77.6	80	109	71	85	91	98	107	98.3		1.04	5.91E-01	0	0		1.14	5.78E-01	0	0		1.32	5.25E-02	0	0		0	0		0	0		0	0		0	0
1556253_s_at	---	---	19	19	19	18.8	20	20	19	19.7	18	17	20	18	17	18	17	17.3		1.05	2.27E-01	0	0		-1.04	6.99E-01	0	0		-1.09	8.36E-02	0	0		0	0		0	0		0	0		0	0
1556261_a_at	---	---	28	33	30	29.9	34	30	25	29.4	32	30	24	29	29	35	29	31		-1.02	9.07E-01	0	0		-1.04	8.17E-01	0	0		1.03	7.69E-01	0	0		0	0		0	0		0	0		0	0
1556274_at	---	---	63	61	64	62.6	64	61	69	64.8	64	69	64	66	74	75	89	79.3		1.03	5.68E-01	0	0		1.05	3.32E-01	0	0		1.27	7.26E-02	0	0		0	0		0	0		0	0		0	0
1556281_at	---	---	40	38	40	39.2	43	43	40	41.6	40	42	41	41	43	41	43	42.5		1.06	2.75E-01	0	0		1.04	2.97E-01	0	0		1.08	1.15E-01	0	0		0	0		0	0		0	0		0	0
1556287_a_at	---	---	19	20	19	19.2	19	18	20	19.1	18	22	15	18	19	21	29	22.7		-1.01	9.31E-01	0	0		-1.07	7.48E-01	0	0		1.18	3.71E-01	0	0		0	0		0	0		0	0		0	0
1556289_at	---	---	16	15	19	16.6	16	18	17	16.7	16	17	17	16	17	18	19	17.9		1.01	9.68E-01	0	0		-1.01	9.59E-01	0	0		1.08	4.33E-01	0	0		0	0		0	0		0	0		0	0
1556300_s_at	---	---	17	15	18	16.5	16	16	16	16.2	17	15	18	17	18	16	15	16.5		-1.02	8.54E-01	0	0		1.01	9.49E-01	0	0		-1	9.96E-01	0	0		0	0		0	0		0	0		0	0
1556301_at	---	---	31	33	32	31.8	30	35	31	32.2	32	31	27	30	28	23	20	23.4		1.01	8.64E-01	0	0		-1.07	5.03E-01	0	0		-1.35	1.24E-01	0	0		0	0		0	0		0	0		0	0
1556304_s_at	---	---	50	49	53	50.8	72	59	57	62.1	65	75	61	67	60	72	81	70.5		1.22	1.51E-01	0	0		1.31	9.84E-02	0	0		1.39	8.73E-02	0	0		0	0		0	0		0	0		0	0
1556314_a_at	---	---	26	22	22	23.4	24	22	22	22.7	28	21	29	26	24	28	20	23.9		-1.03	7.56E-01	0	0		1.1	6.46E-01	0	0		1.02	8.97E-01	0	0		0	0		0	0		0	0		0	0
1556332_at	---	---	23	20	19	20.7	38	30	30	32.5	40	31	32	34	27	21	22	23.2		1.57	3.78E-02	0	0		1.64	5.72E-02	0	0		1.12	4.34E-01	0	0		0	0		0	0		0	0		0	0
1556352_at	---	---	63	62	56	60.6	37	46	43	42.2	59	33	67	51	54	40	48	46.9		-1.44	3.53E-02	0	0		-1.19	6.53E-01	0	0		-1.29	1.29E-01	0	0		0	0		0	0		0	0		0	0
1556362_at	---	---	22	21	23	21.6	18	20	25	20.7	20	18	19	19	24	18	19	20		-1.04	8.21E-01	0	0		-1.13	1.31E-01	0	0		-1.08	6.20E-01	0	0		0	0		0	0		0	0		0	0
1556364_at	---	---	37	36	30	33.8	33	36	36	35.1	37	33	43	38	43	40	38	40.4		1.04	7.57E-01	0	0		1.11	5.72E-01	0	0		1.19	1.74E-01	0	0		0	0		0	0		0	0		0	0
1556374_s_at	---	831856	42	40	40	40.6	38	43	35	38.4	39	44	38	41	50	33	33	37.9		-1.06	6.11E-01	0	0		1	9.99E-01	0	0		-1.07	7.58E-01	0	0		0	0		0	0		0	0		0	0
1556387_at	---	---	28	28	29	28.4	30	25	28	27.6	29	31	28	29	30	27	29	28.3		-1.03	7.57E-01	0	0		1.03	5.89E-01	0	0		-1	9.83E-01	0	0		0	0		0	0		0	0		0	0
1556388_a_at	---	---	24	20	24	22.9	22	23	22	22.1	20	19	22	20	21	21	19	20.3		-1.04	7.11E-01	0	0		-1.13	3.96E-01	0	0		-1.13	2.61E-01	0	0		0	0		0	0		0	0		0	0
1556392_a_at	---	---	19	19	20	19.3	19	20	22	20	16	21	18	19	22	21	21	21.4		1.04	6.36E-01	0	0		-1.04	7.67E-01	0	0		1.11	4.39E-02	0	0		0	0		0	0		0	0		0	0
1556395_at	---	---	17	17	15	16.3	17	16	18	17.1	17	18	19	18	17	16	16	16.5		1.05	5.95E-01	0	0		1.1	3.89E-01	0	0		1.02	8.36E-01	0	0		0	0		0	0		0	0		0	0
1556397_at	---	---	74	70	74	72.6	74	80	63	72.1	82	92	83	86	89	88	89	88.9		-1.01	9.64E-01	0	0		1.18	8.82E-02	0	0		1.23	7.04E-03	0	0		0	0		0	0		0	0		0	0
1556398_a_at	---	---	30	29	24	27.6	30	32	32	31.3	30	34	36	33	32	27	30	29.9		1.14	2.77E-01	0	0		1.21	2.71E-01	0	0		1.08	5.17E-01	0	0		0	0		0	0		0	0		0	0
1556400_at	---	---	37	42	43	40.4	35	41	42	39.2	41	49	38	42	48	62	65	58		-1.03	8.12E-01	0	0		1.05	7.51E-01	0	0		1.44	8.89E-02	0	0		0	0		0	0		0	0		0	0
1556401_a_at	---	---	24	27	25	25.3	24	25	25	24.6	26	25	19	23	30	28	30	29.2		-1.03	7.12E-01	0	0		-1.08	6.48E-01	0	0		1.15	1.28E-01	0	0		0	0		0	0		0	0		0	0
1556402_at	---	---	29	23	27	26.5	27	27	23	25.6	27	37	30	31	29	27	30	28.9		-1.04	7.82E-01	0	0		1.17	4.55E-01	0	0		1.09	4.31E-01	0	0		0	0		0	0		0	0		0	0
1556413_a_at	---	---	31	33	28	30.8	28	33	33	31.3	31	39	33	34	30	37	30	32.1		1.01	9.13E-01	0	0		1.11	4.74E-01	0	0		1.04	7.45E-01	0	0		0	0		0	0		0	0		0	0
1556439_at	---	---	16	17	18	16.9	16	16	15	15.4	16	18	16	16	21	18	18	18.9		-1.1	2.16E-01	0	0		-1.03	7.12E-01	0	0		1.12	2.78E-01	0	0		0	0		0	0		0	0		0	0
1556444_a_at	---	---	31	33	34	33	34	31	25	29.7	38	20	32	29	36	32	30	32.5		-1.11	5.21E-01	0	0		-1.14	6.93E-01	0	0		-1.02	8.59E-01	0	0		0	0		0	0		0	0		0	0
1556445_at	---	---	85	90	86	86.9	101	104	99	101.3	108	110	116	111	121	138	134	130.9		1.17	2.03E-02	0	0		1.28	1.82E-02	0	0		1.51	1.07E-02	0	0		0	0		0	0		0	0		0	0
1556453_at	---	---	51	52	55	52.9	48	51	58	52.1	58	102	58	70	54	79	87	72		-1.02	8.87E-01	0	0		1.33	4.05E-01	0	0		1.36	2.09E-01	0	0		0	0		0	0		0	0		0	0
1556454_a_at	---	---	19	17	19	18.3	18	18	16	17.5	19	23	18	20	24	19	20	20.9		-1.05	5.82E-01	0	0		1.1	5.27E-01	0	0		1.14	3.34E-01	0	0		0	0		0	0		0	0		0	0
1556465_at	---	---	25	20	23	22.8	23	22	32	24.9	25	41	24	29	27	29	35	30.4		1.09	6.89E-01	0	0		1.27	4.61E-01	0	0		1.33	1.25E-01	0	0		0	0		0	0		0	0		0	0
1556492_a_at	---	---	17	19	16	17.1	19	19	18	18.4	18	23	19	20	19	22	21	20.6		1.07	4.97E-01	0	0		1.16	4.17E-01	0	0		1.21	1.61E-01	0	0		0	0		0	0		0	0		0	0
1556494_at	---	---	50	49	45	48.3	48	49	46	47.8	48	47	48	48	47	48	52	49		-1.01	8.57E-01	0	0		-1.02	8.01E-01	0	0		1.01	8.49E-01	0	0		0	0		0	0		0	0		0	0
1556496_a_at	---	---	33	29	33	31.5	39	38	41	39.7	51	38	41	43	32	32	30	31.7		1.26	5.06E-02	0	0		1.36	1.45E-01	0	0		1.01	9.31E-01	0	0		0	0		0	0		0	0		0	0
1556500_a_at	---	---	21	22	22	21.8	27	27	23	25.6	24	23	26	24	22	22	24	22.5		1.17	1.22E-01	0	0		1.12	1.14E-01	0	0		1.03	5.05E-01	0	0		0	0		0	0		0	0		0	0
1556504_at	---	---	23	22	26	23.4	21	24	22	22.1	24	23	25	24	23	24	23	23.4		-1.06	6.00E-01	0	0		1.02	8.33E-01	0	0		1	9.89E-01	0	0		0	0		0	0		0	0		0	0
1556505_at	---	---	48	45	41	44.6	38	46	43	42.4	43	54	34	43	47	38	36	40		-1.05	6.51E-01	0	0		-1.05	8.66E-01	0	0		-1.12	4.22E-01	0	0		0	0		0	0		0	0		0	0
1556507_at	---	---	273	277	264	271.4	285	284	293	287.3	269	295	308	290	332	364	400	364.3		1.06	9.20E-02	0	0		1.07	3.89E-01	0	0		1.34	3.74E-02	0	0		0	0		0	0		0	0		0	0
1556508_s_at	---	---	24	21	20	21.5	20	19	18	18.9	19	20	22	20	21	24	20	21.5		-1.14	1.73E-01	0	0		-1.06	6.19E-01	0	0		-1	9.98E-01	0	0		0	0		0	0		0	0		0	0
1556510_at	---	---	37	37	36	36.5	32	33	32	32.8	31	36	41	36	40	45	40	41.6		-1.11	2.09E-02	0	0		-1.02	9.17E-01	0	0		1.14	1.32E-01	0	0		0	0		0	0		0	0		0	0
1556511_a_at	---	---	18	18	17	17.6	19	18	17	18.1	20	19	20	19	22	17	19	19.3		1.03	6.12E-01	0	0		1.1	2.17E-02	0	0		1.1	4.05E-01	0	0		0	0		0	0		0	0		0	0
1556518_at	---	---	25	24	25	24.7	25	26	22	24.4	27	29	25	27	27	20	24	23.6		-1.01	8.66E-01	0	0		1.09	2.52E-01	0	0		-1.05	7.15E-01	0	0		0	0		0	0		0	0		0	0
1556520_at	---	---	29	22	25	25.2	24	22	25	23.5	25	21	27	24	24	24	22	23.4		-1.07	6.03E-01	0	0		-1.03	8.54E-01	0	0		-1.08	5.13E-01	0	0		0	0		0	0		0	0		0	0
1556521_a_at	---	---	22	20	20	20.6	23	19	22	21.1	19	30	18	22	19	25	25	22.5		1.02	8.26E-01	0	0		1.07	8.32E-01	0	0		1.09	5.69E-01	0	0		0	0		0	0		0	0		0	0
1556531_at	---	---	22	21	24	22.4	21	23	21	21.8	22	25	24	24	24	24	22	23.3		-1.02	7.83E-01	0	0		1.06	5.22E-01	0	0		1.04	5.60E-01	0	0		0	0		0	0		0	0		0	0
1556536_at	---	---	34	42	42	39.2	36	38	38	37.2	45	32	39	38	43	36	35	37.5		-1.05	6.61E-01	0	0		-1.02	9.19E-01	0	0		-1.05	7.49E-01	0	0		0	0		0	0		0	0		0	0
1556541_s_at	---	---	21	22	21	21.2	18	18	18	17.9	20	17	21	20	23	16	16	17.9		-1.18	1.91E-02	0	0		-1.08	4.91E-01	0	0		-1.19	3.71E-01	0	0		0	0		0	0		0	0		0	0
1556545_at	---	---	29	31	33	31.2	34	32	32	32.7	32	31	34	33	32	31	29	30.7		1.05	5.41E-01	0	0		1.05	5.87E-01	0	0		-1.01	8.50E-01	0	0		0	0		0	0		0	0		0	0
1556553_at	---	---	34	34	40	36	47	43	46	45.1	44	54	47	48	43	50	45	45.9		1.25	7.17E-02	0	0		1.33	1.23E-01	0	0		1.28	9.46E-02	0	0		0	0		0	0		0	0		0	0
1556580_a_at	---	---	19	17	18	17.9	19	21	20	20.1	22	19	17	19	19	17	17	17.5		1.12	1.19E-01	0	0		1.08	5.66E-01	0	0		-1.02	7.68E-01	0	0		0	0		0	0		0	0		0	0
1556582_at	---	---	305	267	290	287	238	267	234	245.9	283	275	309	289	250	269	227	248.1		-1.17	1.36E-01	0	0		1.01	9.55E-01	0	0		-1.16	1.83E-01	0	0		0	0		0	0		0	0		0	0
1556583_a_at	---	---	19	17	19	18.1	17	18	21	18.3	18	21	18	19	18	20	19	18.5		1.01	9.38E-01	0	0		1.02	8.24E-01	0	0		1.02	7.57E-01	0	0		0	0		0	0		0	0		0	0
1556584_at	---	---	50	64	55	56	49	50	53	50.6	54	51	58	54	54	60	62	58.5		-1.11	4.05E-01	0	0		-1.03	8.29E-01	0	0		1.05	7.29E-01	0	0		0	0		0	0		0	0		0	0
1556586_x_at	---	---	58	52	53	54.1	44	46	42	44	53	54	56	55	52	53	50	52		-1.23	4.33E-02	0	0		1.01	9.08E-01	0	0		-1.04	5.27E-01	0	0		0	0		0	0		0	0		0	0
1556589_at	---	---	50	50	51	50.5	44	50	56	50	51	44	54	49	51	45	45	46.7		-1.01	9.46E-01	0	0		-1.02	8.43E-01	0	0		-1.08	2.39E-01	0	0		0	0		0	0		0	0		0	0
1556590_s_at	---	---	39	33	36	35.8	36	40	34	36.6	37	33	30	33	28	33	29	30.2		1.02	8.30E-01	0	0		-1.08	5.51E-01	0	0		-1.18	1.51E-01	0	0		0	0		0	0		0	0		0	0
1556592_at	---	---	17	16	18	17.3	18	17	15	16.9	16	18	15	16	19	20	19	19.1		-1.02	8.32E-01	0	0		-1.05	6.13E-01	0	0		1.1	1.63E-01	0	0		0	0		0	0		0	0		0	0
1556593_s_at	---	---	23	22	21	21.6	24	19	19	20.8	20	23	22	22	21	22	26	23.1		-1.04	7.58E-01	0	0		-1	1.00E+00	0	0		1.07	5.43E-01	0	0		0	0		0	0		0	0		0	0
1556617_a_at	---	---	18	21	19	19.3	18	19	21	19.1	20	17	19	19	20	20	19	19.7		-1.01	9.16E-01	0	0		-1.03	8.33E-01	0	0		1.02	7.86E-01	0	0		0	0		0	0		0	0		0	0
1556618_at	---	---	26	29	23	25.6	26	26	27	26.5	27	29	25	27	31	25	31	29		1.04	7.53E-01	0	0		1.05	7.51E-01	0	0		1.13	3.81E-01	0	0		0	0		0	0		0	0		0	0
1556619_at	---	---	30	24	24	26	24	22	26	23.9	25	24	29	26	24	29	28	26.7		-1.09	5.84E-01	0	0		1	9.87E-01	0	0		1.03	8.68E-01	0	0		0	0		0	0		0	0		0	0
1556636_at	---	---	39	38	36	37.6	44	37	43	41.2	38	38	31	36	39	48	41	42.5		1.09	3.68E-01	0	0		-1.06	6.90E-01	0	0		1.13	2.92E-01	0	0		0	0		0	0		0	0		0	0
1556639_at	---	---	26	21	23	23.6	23	25	23	23.7	23	24	26	24	21	27	22	23.4		1	9.75E-01	0	0		1.03	8.26E-01	0	0		-1.01	9.63E-01	0	0		0	0		0	0		0	0		0	0
1556646_at	---	---	218	203	209	209.7	181	193	192	188.6	185	207	208	200	222	228	212	220.8		-1.11	7.47E-02	0	0		-1.05	5.22E-01	0	0		1.05	2.76E-01	0	0		0	0		0	0		0	0		0	0
1556649_at	---	---	25	22	24	23.5	28	24	24	25.3	26	29	23	26	23	20	22	22		1.08	4.41E-01	0	0		1.09	5.10E-01	0	0		-1.07	4.36E-01	0	0		0	0		0	0		0	0		0	0
1556654_at	---	---	32	30	28	30	39	53	54	48.2	38	53	39	43	35	32	43	36.3		1.6	5.11E-02	0	0		1.43	1.49E-01	0	0		1.21	2.30E-01	0	0		0	0		0	0		0	0		0	0
1556655_s_at	---	---	21	25	25	23.6	22	24	23	22.7	25	26	20	24	29	30	25	27.8		-1.04	6.81E-01	0	0		1.01	9.37E-01	0	0		1.18	1.87E-01	0	0		0	0		0	0		0	0		0	0
1556659_at	---	---	19	23	26	22.8	21	26	22	22.9	21	23	23	22	24	27	18	22.6		1	9.90E-01	0	0		-1.02	9.30E-01	0	0		-1.01	9.62E-01	0	0		0	0		0	0		0	0		0	0
1556669_a_at	---	---	42	40	42	41.2	34	38	40	37.5	40	50	40	43	38	41	40	39.8		-1.1	2.49E-01	0	0		1.04	7.53E-01	0	0		-1.03	4.19E-01	0	0		0	0		0	0		0	0		0	0
1556675_s_at	---	---	38	46	42	41.9	42	45	44	43.9	39	51	49	46	47	58	48	50.7		1.05	6.00E-01	0	0		1.1	5.91E-01	0	0		1.21	1.89E-01	0	0		0	0		0	0		0	0		0	0
1556676_a_at	---	---	24	21	23	22.4	27	25	27	26.4	31	30	26	29	28	23	30	27		1.18	1.15E-01	0	0		1.28	1.20E-01	0	0		1.2	2.00E-01	0	0		0	0		0	0		0	0		0	0
1556685_at	---	---	29	27	31	29.3	29	24	33	28.5	27	39	32	33	36	36	35	35.6		-1.03	8.87E-01	0	0		1.11	5.84E-01	0	0		1.21	4.42E-02	0	0		0	0		0	0		0	0		0	0
1556694_a_at	---	---	22	25	20	22.1	18	22	19	19.6	19	18	18	19	25	19	19	21.1		-1.13	4.48E-01	0	0		-1.2	2.24E-01	0	0		-1.05	7.50E-01	0	0		0	0		0	0		0	0		0	0
1556699_at	---	---	56	56	64	58.6	89	128	125	112.3	108	87	122	105	67	57	56	59.7		1.92	3.16E-02	0	0		1.78	5.33E-02	0	0		1.02	8.81E-01	0	0		0	0		0	0		0	0		0	0
1556717_at	---	---	36	40	37	37.7	38	40	34	37.3	36	37	45	39	49	37	33	39.1		-1.01	9.13E-01	0	0		1.03	8.48E-01	0	0		1.04	8.50E-01	0	0		0	0		0	0		0	0		0	0
1556718_s_at	---	---	108	105	90	100.4	96	105	113	104.6	111	128	116	118	120	129	116	121.4		1.04	7.40E-01	0	0		1.18	2.48E-01	0	0		1.21	1.27E-01	0	0		0	0		0	0		0	0		0	0
1556743_at	---	---	18	18	19	18.6	16	17	17	16.9	16	20	17	18	21	19	18	19.4		-1.1	5.38E-02	0	0		-1.05	6.86E-01	0	0		1.04	5.31E-01	0	0		0	0		0	0		0	0		0	0
1556744_a_at	---	---	42	54	49	48.2	25	27	27	26.2	25	24	27	25	28	26	25	26		-1.84	1.22E-02	0	0		-1.91	2.17E-02	0	0		-1.85	1.69E-02	0	0		0	0		0	0		0	0		0	0
1556747_a_at	---	---	61	60	59	60	49	57	57	54	58	71	69	66	69	64	65	66.1		-1.11	2.37E-01	0	0		1.1	4.48E-01	0	0		1.1	7.84E-02	0	0		0	0		0	0		0	0		0	0
1556748_x_at	---	---	88	96	86	90.1	75	83	68	75.1	77	85	77	80	98	87	99	94.5		-1.2	1.34E-01	0	0		-1.13	2.01E-01	0	0		1.05	5.38E-01	0	0		0	0		0	0		0	0		0	0
1556749_at	---	---	28	25	24	25.7	26	25	27	26	28	32	26	29	30	29	28	28.7		1.01	8.55E-01	0	0		1.12	3.89E-01	0	0		1.12	1.57E-01	0	0		0	0		0	0		0	0		0	0
1556754_at	---	---	35	35	33	34.3	37	40	33	36.6	32	50	38	40	29	52	40	39		1.07	5.13E-01	0	0		1.16	5.21E-01	0	0		1.14	6.20E-01	0	0		0	0		0	0		0	0		0	0
1556759_at	---	---	17	15	17	16.4	17	15	15	15.6	16	18	17	17	20	17	16	17.7		-1.05	5.20E-01	0	0		1.03	7.73E-01	0	0		1.08	4.25E-01	0	0		0	0		0	0		0	0		0	0
1556760_a_at	---	---	19	21	20	19.8	18	20	20	19.3	20	26	20	22	23	20	28	23.2		-1.03	6.96E-01	0	0		1.09	5.56E-01	0	0		1.17	3.26E-01	0	0		0	0		0	0		0	0		0	0
1556768_at	---	---	63	66	66	65	61	64	60	61.7	75	80	64	73	65	67	60	64.2		-1.05	2.03E-01	0	0		1.12	3.55E-01	0	0		-1.01	8.11E-01	0	0		0	0		0	0		0	0		0	0
1556775_at	---	---	19	24	27	23.1	21	22	18	20.3	23	21	18	21	25	19	21	21.4		-1.14	4.89E-01	0	0		-1.13	5.80E-01	0	0		-1.08	6.91E-01	0	0		0	0		0	0		0	0		0	0
1556776_a_at	---	---	21	19	20	19.9	21	19	18	19.1	20	23	22	21	19	26	26	23.1		-1.04	6.62E-01	0	0		1.07	4.54E-01	0	0		1.16	3.82E-01	0	0		0	0		0	0		0	0		0	0
1556777_a_at	---	---	32	30	28	30	34	35	33	33.8	27	51	32	35	28	45	57	41.4		1.12	1.69E-01	0	0		1.18	6.21E-01	0	0		1.38	3.40E-01	0	0		0	0		0	0		0	0		0	0
1556778_at	---	---	21	18	24	20.6	36	34	32	34	29	30	26	28	25	23	30	25.7		1.65	3.00E-02	0	0		1.36	1.45E-01	0	0		1.25	2.51E-01	0	0		0	0		0	0		0	0		0	0
1556779_s_at	---	---	31	29	35	31.3	35	41	37	37.7	32	39	38	36	34	38	37	36.4		1.21	1.62E-01	0	0		1.16	3.34E-01	0	0		1.16	1.84E-01	0	0		0	0		0	0		0	0		0	0
1556794_at	---	---	20	23	23	21.8	23	23	23	23	24	25	23	24	27	23	22	24		1.06	4.22E-01	0	0		1.09	3.36E-01	0	0		1.1	4.07E-01	0	0		0	0		0	0		0	0		0	0
1556796_at	---	---	46	44	44	44.6	40	44	42	41.8	44	49	55	49	43	54	38	44.4		-1.07	3.09E-01	0	0		1.1	4.13E-01	0	0		-1	9.80E-01	0	0		0	0		0	0		0	0		0	0
1556805_at	---	---	23	21	24	22.8	21	22	20	21.1	20	19	18	19	25	20	20	21.4		-1.08	2.75E-01	0	0		-1.19	9.47E-02	0	0		-1.06	5.93E-01	0	0		0	0		0	0		0	0		0	0
1556814_a_at	---	---	20	19	20	19.7	21	19	22	20.6	20	17	21	19	19	19	21	19.7		1.04	4.39E-01	0	0		-1.04	7.57E-01	0	0		-1	9.95E-01	0	0		0	0		0	0		0	0		0	0
1556823_s_at	---	---	37	32	32	33.9	45	40	45	43.2	42	48	35	41	36	57	55	48.3		1.27	7.03E-02	0	0		1.21	3.34E-01	0	0		1.42	1.95E-01	0	0		0	0		0	0		0	0		0	0
1556824_at	---	---	63	65	56	61.3	64	68	76	68.9	66	89	75	76	80	73	88	80.2		1.12	2.90E-01	0	0		1.24	2.55E-01	0	0		1.31	7.29E-02	0	0		0	0		0	0		0	0		0	0
1556832_at	---	---	16	17	16	16.2	17	16	18	16.6	17	25	16	19	19	20	19	19.2		1.02	7.18E-01	0	0		1.15	5.71E-01	0	0		1.18	1.98E-02	0	0		0	0		0	0		0	0		0	0
1556834_at	---	---	25	25	21	23.5	17	19	20	18.5	20	18	22	20	37	18	20	23.9		-1.27	7.30E-02	0	0		-1.19	2.33E-01	0	0		1.02	9.62E-01	0	0		0	0		0	0		0	0		0	0
1556835_s_at	---	---	54	54	52	53.4	47	55	47	49.6	56	68	61	62	63	54	53	56.1		-1.08	4.24E-01	0	0		1.15	2.10E-01	0	0		1.05	5.58E-01	0	0		0	0		0	0		0	0		0	0
1556851_at	---	---	27	27	25	26.2	23	27	27	25.5	25	39	29	31	27	33	32	30.5		-1.03	8.08E-01	0	0		1.17	5.15E-01	0	0		1.16	1.86E-01	0	0		0	0		0	0		0	0		0	0
1556852_a_at	---	---	116	114	117	115.7	102	120	116	112.4	114	117	132	121	154	122	140	138.1		-1.03	7.12E-01	0	0		1.04	6.01E-01	0	0		1.19	1.50E-01	0	0		0	0		0	0		0	0		0	0
1556856_at	---	---	24	25	23	24.1	28	28	29	28.5	27	33	28	29	27	30	30	29.1		1.18	1.98E-02	0	0		1.2	2.00E-01	0	0		1.21	6.21E-02	0	0		0	0		0	0		0	0		0	0
1556867_at	---	---	19	19	18	18.5	25	28	25	25.8	21	25	22	23	17	20	21	19.4		1.39	1.36E-02	0	0		1.23	1.28E-01	0	0		1.05	6.91E-01	0	0		0	0		0	0		0	0		0	0
1556879_at	---	---	21	25	22	22.6	30	34	22	28.3	28	28	23	26	28	22	25	25.2		1.25	3.15E-01	0	0		1.17	2.84E-01	0	0		1.11	3.77E-01	0	0		0	0		0	0		0	0		0	0
1556881_at	---	---	18	16	16	16.6	17	17	17	17	16	19	19	18	16	18	20	18		1.03	6.49E-01	0	0		1.09	4.28E-01	0	0		1.09	4.79E-01	0	0		0	0		0	0		0	0		0	0
1556888_at	---	---	14	14	15	14.5	17	15	16	16.1	17	18	15	17	18	20	17	18.4		1.11	6.96E-02	0	0		1.16	1.69E-01	0	0		1.26	5.46E-02	0	0		0	0		0	0		0	0		0	0
1556889_s_at	---	---	15	14	16	14.7	16	13	15	14.4	16	16	14	15	14	15	15	14.4		-1.02	8.59E-01	0	0		1.04	7.19E-01	0	0		-1.02	8.19E-01	0	0		0	0		0	0		0	0		0	0
1556904_at	---	---	17	16	16	16.2	17	16	14	15.7	15	15	18	16	18	16	15	16.1		-1.04	7.11E-01	0	0		-1	9.69E-01	0	0		-1.01	9.24E-01	0	0		0	0		0	0		0	0		0	0
1556909_at	---	---	46	51	46	47.8	46	45	47	45.8	48	48	49	48	56	54	54	54.8		-1.04	5.05E-01	0	0		1.01	8.86E-01	0	0		1.15	8.89E-02	0	0		0	0		0	0		0	0		0	0
1556912_at	---	---	19	20	21	20.2	20	19	21	20.1	21	31	23	24	19	20	22	20.2		-1.01	8.53E-01	0	0		1.21	3.88E-01	0	0		-1	9.56E-01	0	0		0	0		0	0		0	0		0	0
1556913_a_at	---	---	20	20	19	19.7	20	18	20	19.2	20	24	25	23	20	19	17	18.5		-1.03	6.67E-01	0	0		1.16	3.10E-01	0	0		-1.06	4.23E-01	0	0		0	0		0	0		0	0		0	0
1556914_at	---	---	45	41	43	43	40	41	36	39	52	46	59	52	50	44	42	45.4		-1.1	2.30E-01	0	0		1.2	2.34E-01	0	0		1.05	5.52E-01	0	0		0	0		0	0		0	0		0	0
1556927_at	---	---	20	20	19	19.5	20	22	18	20	20	27	20	22	20	22	19	20.4		1.03	7.82E-01	0	0		1.14	4.85E-01	0	0		1.05	5.26E-01	0	0		0	0		0	0		0	0		0	0
1556932_at	---	---	24	22	23	22.8	23	23	25	23.6	25	20	26	23	24	26	25	25		1.04	6.06E-01	0	0		1.03	8.57E-01	0	0		1.1	1.53E-01	0	0		0	0		0	0		0	0		0	0
1556936_at	---	---	17	19	16	17.3	17	16	17	16.6	18	17	20	19	17	17	18	17.3		-1.04	6.74E-01	0	0		1.07	5.68E-01	0	0		-1	9.89E-01	0	0		0	0		0	0		0	0		0	0
1556958_at	---	---	30	31	27	29.4	28	25	30	27.4	30	36	33	33	31	37	43	36.5		-1.07	5.45E-01	0	0		1.12	3.87E-01	0	0		1.24	2.08E-01	0	0		0	0		0	0		0	0		0	0
1556976_s_at	---	---	51	49	47	49.2	47	55	54	51.9	54	61	55	57	62	43	49	50.6		1.05	5.21E-01	0	0		1.15	1.53E-01	0	0		1.03	8.73E-01	0	0		0	0		0	0		0	0		0	0
1556984_at	---	---	38	37	35	36.6	42	47	43	44.1	43	48	51	47	36	41	37	37.9		1.2	5.46E-02	0	0		1.29	7.74E-02	0	0		1.04	5.93E-01	0	0		0	0		0	0		0	0		0	0
1556994_at	---	---	35	37	34	35.4	39	36	41	38.7	43	36	55	44	45	37	33	38.2		1.09	2.34E-01	0	0		1.24	3.68E-01	0	0		1.08	6.05E-01	0	0		0	0		0	0		0	0		0	0
1556996_at	---	---	26	22	22	23.2	26	26	27	26.4	25	34	32	30	29	29	32	30		1.14	2.02E-01	0	0		1.31	2.32E-01	0	0		1.29	7.28E-02	0	0		0	0		0	0		0	0		0	0
1556997_a_at	---	---	17	16	16	16.6	16	18	18	17.3	15	19	18	18	18	19	22	19.6		1.04	5.54E-01	0	0		1.06	6.21E-01	0	0		1.18	1.64E-01	0	0		0	0		0	0		0	0		0	0
1557007_a_at	---	---	32	37	38	35.6	43	40	34	38.9	40	49	47	45	35	40	42	38.7		1.09	5.22E-01	0	0		1.27	1.83E-01	0	0		1.09	4.62E-01	0	0		0	0		0	0		0	0		0	0
1557012_a_at	---	---	14	15	15	14.9	16	15	15	15.1	15	18	15	16	18	17	19	18.1		1.01	7.78E-01	0	0		1.1	4.05E-01	0	0		1.22	6.77E-02	0	0		0	0		0	0		0	0		0	0
1557017_at	---	---	14	14	12	13.1	14	14	14	14.1	16	21	14	17	14	15	15	14.7		1.08	3.64E-01	0	0		1.28	3.15E-01	0	0		1.12	2.26E-01	0	0		0	0		0	0		0	0		0	0
1557018_a_at	---	---	17	15	17	16.5	17	18	17	17.5	16	19	18	18	20	17	20	19		1.06	3.93E-01	0	0		1.06	5.75E-01	0	0		1.15	1.71E-01	0	0		0	0		0	0		0	0		0	0
1557021_s_at	---	---	27	27	33	28.9	30	30	35	31.5	29	28	31	29	32	29	27	29.4		1.09	4.95E-01	0	0		1.01	9.51E-01	0	0		1.02	8.92E-01	0	0		0	0		0	0		0	0		0	0
1557022_at	---	---	45	47	37	43	41	38	46	41.5	48	51	47	49	50	42	37	42.6		-1.04	8.17E-01	0	0		1.13	3.78E-01	0	0		-1.01	9.51E-01	0	0		0	0		0	0		0	0		0	0
1557024_at	---	---	15	18	16	16.3	16	16	18	16.5	18	23	18	19	22	22	23	22.3		1.01	9.42E-01	0	0		1.18	3.34E-01	0	0		1.37	2.78E-02	0	0		0	0		0	0		0	0		0	0
1557025_a_at	---	---	28	29	32	29.6	30	30	28	29.6	29	30	34	31	29	34	28	30.1		1	9.81E-01	0	0		1.04	7.03E-01	0	0		1.02	8.46E-01	0	0		0	0		0	0		0	0		0	0
1557026_at	---	---	28	31	28	28.9	27	28	29	27.9	27	39	34	33	31	31	30	30.7		-1.03	5.92E-01	0	0		1.14	4.70E-01	0	0		1.06	2.44E-01	0	0		0	0		0	0		0	0		0	0
1557037_a_at	---	---	22	21	20	20.9	20	19	20	19.6	21	20	19	20	22	18	19	19.2		-1.07	2.28E-01	0	0		-1.04	5.39E-01	0	0		-1.09	4.13E-01	0	0		0	0		0	0		0	0		0	0
1557038_s_at	---	---	37	40	38	38.3	46	46	41	44.2	43	44	44	44	35	37	28	33.2		1.15	8.92E-02	0	0		1.14	4.71E-02	0	0		-1.15	3.10E-01	0	0		0	0		0	0		0	0		0	0
1557042_at	---	---	28	30	27	28.2	27	25	24	25.5	25	30	25	27	27	27	25	25.9		-1.1	2.08E-01	0	0		-1.06	6.58E-01	0	0		-1.09	2.30E-01	0	0		0	0		0	0		0	0		0	0
1557044_at	---	---	16	18	16	16.9	15	15	15	15.1	18	16	17	17	14	14	15	14.3		-1.12	1.52E-01	0	0		-1	9.97E-01	0	0		-1.18	8.47E-02	0	0		0	0		0	0		0	0		0	0
1557046_x_at	---	---	15	15	15	15.2	17	16	15	16.2	16	19	18	18	21	16	14	16.5		1.06	2.26E-01	0	0		1.16	9.73E-02	0	0		1.08	6.81E-01	0	0		0	0		0	0		0	0		0	0
1557050_at	---	---	34	32	30	31.9	22	23	20	21.5	24	29	25	26	34	27	27	29		-1.49	1.15E-02	0	0		-1.23	1.60E-01	0	0		-1.1	4.35E-01	0	0		0	0		0	0		0	0		0	0
1557094_at	---	---	47	46	42	45	46	54	57	52.4	50	58	42	50	42	38	40	40.1		1.17	2.08E-01	0	0		1.11	5.67E-01	0	0		-1.12	1.24E-01	0	0		0	0		0	0		0	0		0	0
1557098_s_at	---	---	23	23	25	23.5	27	28	34	29.3	26	33	30	30	27	31	27	28.2		1.24	1.24E-01	0	0		1.25	1.42E-01	0	0		1.2	1.00E-01	0	0		0	0		0	0		0	0		0	0
1557099_at	---	---	23	26	26	25.4	28	26	21	24.7	27	31	27	28	29	27	26	27.2		-1.03	8.62E-01	0	0		1.12	2.72E-01	0	0		1.07	3.31E-01	0	0		0	0		0	0		0	0		0	0
1557117_at	---	---	37	37	39	37.6	34	33	32	32.9	28	43	33	34	37	37	38	37.4		-1.14	4.46E-02	0	0		-1.1	6.60E-01	0	0		-1	8.93E-01	0	0		0	0		0	0		0	0		0	0
1557118_a_at	---	---	26	25	26	25.8	23	25	24	24.4	25	25	19	23	23	24	25	24.1		-1.06	2.56E-01	0	0		-1.13	4.67E-01	0	0		-1.07	1.84E-01	0	0		0	0		0	0		0	0		0	0
1557121_s_at	---	---	255	291	260	268.4	124	142	119	128.2	142	136	129	135	179	136	141	150.5		-2.09	5.73E-03	0	1		-1.98	8.36E-03	0	1		-1.78	2.81E-02	0	0		0	0		0	0		0	0		0	1
1557122_s_at	---	---	18	18	20	18.6	17	19	19	18.3	19	19	18	19	17	15	16	15.7		-1.02	8.48E-01	0	0		-1.01	9.44E-01	0	0		-1.18	1.04E-01	0	0		0	0		0	0		0	0		0	0
1557135_at	---	---	27	30	26	27.7	27	25	27	26.2	29	23	35	28	23	25	24	23.9		-1.06	4.03E-01	0	0		1.02	9.26E-01	0	0		-1.16	8.92E-02	0	0		0	0		0	0		0	0		0	0
1557139_at	---	---	15	18	14	15.6	16	16	18	16.8	16	19	17	17	18	16	17	16.8		1.07	5.57E-01	0	0		1.1	4.73E-01	0	0		1.07	4.72E-01	0	0		0	0		0	0		0	0		0	0
1557149_at	---	---	27	25	28	26.8	31	28	27	28.5	30	33	32	32	36	31	28	31.3		1.06	4.83E-01	0	0		1.17	1.14E-01	0	0		1.17	2.30E-01	0	0		0	0		0	0		0	0		0	0
1557195_at	---	---	18	20	17	18.1	20	23	20	21.1	17	15	20	17	19	16	16	16.8		1.16	2.21E-01	0	0		-1.05	7.66E-01	0	0		-1.08	5.52E-01	0	0		0	0		0	0		0	0		0	0
1557196_a_at	---	---	34	32	42	35.8	36	29	37	33.9	38	31	46	38	47	44	40	43.5		-1.05	7.64E-01	0	0		1.07	7.96E-01	0	0		1.22	2.13E-01	0	0		0	0		0	0		0	0		0	0
1557214_at	---	---	27	26	22	24.8	23	25	23	23.6	27	37	25	29	29	27	31	28.9		-1.05	6.51E-01	0	0		1.19	4.72E-01	0	0		1.16	2.16E-01	0	0		0	0		0	0		0	0		0	0
1557215_at	---	---	22	24	23	22.8	19	21	19	19.8	19	21	25	21	21	22	19	20.6		-1.15	1.19E-01	0	0		-1.07	7.09E-01	0	0		-1.11	2.26E-01	0	0		0	0		0	0		0	0		0	0
1557219_at	---	---	20	22	23	21.6	19	23	21	21.2	23	19	22	21	28	22	22	23.8		-1.02	8.87E-01	0	0		-1.02	9.00E-01	0	0		1.1	4.49E-01	0	0		0	0		0	0		0	0		0	0
1557222_at	---	---	16	15	15	15.2	16	14	15	15	16	16	16	16	17	15	15	15.5		-1.01	8.58E-01	0	0		1.04	2.97E-01	0	0		1.02	7.53E-01	0	0		0	0		0	0		0	0		0	0
1557232_at	---	---	53	42	42	45.8	54	52	53	53	55	46	71	56	49	44	46	46.6		1.16	2.54E-01	0	0		1.23	4.41E-01	0	0		1.02	8.94E-01	0	0		0	0		0	0		0	0		0	0
1557235_at	---	---	37	31	34	34.2	32	36	37	35.2	38	37	38	38	39	51	41	43.3		1.03	8.05E-01	0	0		1.11	3.03E-01	0	0		1.27	1.58E-01	0	0		0	0		0	0		0	0		0	0
1557256_a_at	---	---	17	17	17	16.9	16	17	18	16.8	16	20	17	18	18	18	17	17.7		-1	9.48E-01	0	0		1.06	6.47E-01	0	0		1.05	9.15E-02	0	0		0	0		0	0		0	0		0	0
1557262_at	---	---	35	31	29	31.6	34	37	38	36.1	34	42	39	38	46	34	44	41		1.14	1.97E-01	0	0		1.22	2.16E-01	0	0		1.3	1.60E-01	0	0		0	0		0	0		0	0		0	0
1557263_s_at	---	---	117	105	109	110.2	117	117	121	118.2	92	83	110	94	141	177	146	153.6		1.07	2.13E-01	0	0		-1.17	3.37E-01	0	0		1.39	5.85E-02	0	0		0	0		0	0		0	0		0	0
1557265_at	---	---	46	44	45	45.1	50	55	49	51.5	49	58	59	55	42	48	58	49.1		1.14	8.51E-02	0	0		1.22	1.22E-01	0	0		1.09	5.32E-01	0	0		0	0		0	0		0	0		0	0
1557274_at	---	---	36	33	35	34.4	37	38	41	38.7	42	34	34	36	36	39	39	38.1		1.13	6.89E-02	0	0		1.06	6.70E-01	0	0		1.11	1.35E-01	0	0		0	0		0	0		0	0		0	0
1557275_a_at	---	---	21	20	21	20.7	20	19	22	20.4	19	24	19	21	22	34	33	29.1		-1.01	8.64E-01	0	0		1	9.98E-01	0	0		1.41	1.51E-01	0	0		0	0		0	0		0	0		0	0
1557276_at	---	---	116	115	125	118.6	100	113	129	113.1	127	124	156	135	130	96	119	114		-1.05	7.10E-01	0	0		1.14	3.68E-01	0	0		-1.04	7.82E-01	0	0		0	0		0	0		0	0		0	0
1557277_a_at	---	---	17	18	19	18.2	17	18	21	18.6	16	19	20	18	21	22	22	21.7		1.02	8.30E-01	0	0		1	1.00E+00	0	0		1.19	3.15E-02	0	0		0	0		0	0		0	0		0	0
1557279_at	---	---	38	35	37	36.5	36	37	42	38.1	39	48	42	43	46	47	38	43.2		1.04	6.63E-01	0	0		1.17	2.52E-01	0	0		1.18	1.98E-01	0	0		0	0		0	0		0	0		0	0
1557280_s_at	---	---	20	16	20	18.6	18	19	19	18.9	18	21	20	20	21	23	20	21.3		1.02	9.08E-01	0	0		1.06	7.16E-01	0	0		1.14	2.98E-01	0	0		0	0		0	0		0	0		0	0
1557286_at	---	---	23	25	23	23.7	20	20	19	19.8	18	18	23	20	24	21	19	21.3		-1.2	1.94E-02	0	0		-1.21	2.79E-01	0	0		-1.11	3.32E-01	0	0		0	0		0	0		0	0		0	0
1557287_at	---	---	41	32	37	36.5	40	37	39	38.7	39	38	36	38	39	48	51	45.9		1.06	6.34E-01	0	0		1.03	8.19E-01	0	0		1.26	2.07E-01	0	0		0	0		0	0		0	0		0	0
1557301_a_at	---	---	22	23	25	23.6	26	23	28	25.4	27	37	21	27	27	29	34	29.8		1.08	4.48E-01	0	0		1.16	6.01E-01	0	0		1.26	1.08E-01	0	0		0	0		0	0		0	0		0	0
1557302_at	---	---	35	34	36	35.1	29	27	27	27.4	30	23	29	27	30	24	22	25.1		-1.28	1.09E-02	0	0		-1.28	1.62E-01	0	0		-1.4	8.73E-02	0	0		0	0		0	0		0	0		0	0
1557314_at	---	---	25	23	25	24	25	30	22	25.8	26	26	24	26	26	25	25	25.3		1.07	6.36E-01	0	0		1.06	3.49E-01	0	0		1.05	2.34E-01	0	0		0	0		0	0		0	0		0	0
1557325_at	---	---	37	33	36	35.5	36	43	39	38.9	37	38	37	37	38	45	40	41		1.1	3.68E-01	0	0		1.06	4.23E-01	0	0		1.16	1.81E-01	0	0		0	0		0	0		0	0		0	0
1557326_at	---	---	15	16	15	15.4	16	16	16	16.1	16	17	16	16	18	15	16	16.2		1.04	3.01E-01	0	0		1.05	3.43E-01	0	0		1.05	5.94E-01	0	0		0	0		0	0		0	0		0	0
1557330_at	---	---	51	56	54	53.7	55	52	51	52.5	56	55	64	58	56	57	53	55.1		-1.02	6.99E-01	0	0		1.08	4.33E-01	0	0		1.03	6.67E-01	0	0		0	0		0	0		0	0		0	0
1557336_at	---	---	27	27	26	26.5	25	26	27	25.7	29	30	33	30	36	27	26	29		-1.03	4.79E-01	0	0		1.15	1.24E-01	0	0		1.09	5.73E-01	0	0		0	0		0	0		0	0		0	0
1557338_x_at	---	---	45	50	45	46.7	53	52	49	51.2	51	53	50	52	57	46	54	52.2		1.1	2.10E-01	0	0		1.11	2.01E-01	0	0		1.12	3.16E-01	0	0		0	0		0	0		0	0		0	0
1557339_at	---	---	25	23	22	23.5	23	23	21	22.7	22	19	23	21	24	23	24	23.5		-1.03	6.39E-01	0	0		-1.1	3.77E-01	0	0		-1	9.80E-01	0	0		0	0		0	0		0	0		0	0
1557341_x_at	---	---	20	20	20	20	24	21	20	21.7	21	19	21	21	25	23	25	24.1		1.08	3.28E-01	0	0		1.02	6.71E-01	0	0		1.21	1.56E-02	0	0		0	0		0	0		0	0		0	0
1557343_at	---	---	19	18	24	20.2	21	20	19	19.8	20	21	19	20	22	24	23	22.7		-1.02	8.85E-01	0	0		-1.01	9.44E-01	0	0		1.12	3.81E-01	0	0		0	0		0	0		0	0		0	0
1557348_at	---	---	31	29	28	29.4	27	28	25	26.7	28	22	37	28	24	23	17	21.2		-1.1	2.15E-01	0	0		-1.05	8.70E-01	0	0		-1.39	9.63E-02	0	0		0	0		0	0		0	0		0	0
1557353_at	---	---	68	59	69	65.3	59	55	69	60.8	56	42	61	53	46	39	36	40		-1.07	5.88E-01	0	0		-1.24	3.45E-01	0	0		-1.63	3.50E-02	0	0		0	0		0	0		0	0		0	0
1557383_a_at	---	---	24	25	26	25.2	17	21	18	18.5	20	20	18	19	30	26	24	26.9		-1.36	3.67E-02	0	0		-1.29	2.38E-02	0	0		1.07	5.23E-01	0	0		0	0		0	0		0	0		0	0
1557399_at	---	---	37	37	31	34.7	46	45	45	45.7	47	46	45	46	36	32	41	36.1		1.32	4.28E-02	0	0		1.32	7.26E-02	0	0		1.04	7.76E-01	0	0		0	0		0	0		0	0		0	0
1557400_at	---	---	48	47	48	47.5	45	44	46	45	43	45	40	43	55	54	61	56.7		-1.06	1.14E-01	0	0		-1.11	1.79E-01	0	0		1.19	4.83E-02	0	0		0	0		0	0		0	0		0	0
1557402_at	---	---	25	26	26	25.9	25	27	22	24.6	25	25	30	27	28	26	28	27.3		-1.06	5.95E-01	0	0		1.02	8.60E-01	0	0		1.05	2.57E-01	0	0		0	0		0	0		0	0		0	0
1557404_at	---	---	29	30	28	29	30	29	28	29	32	45	35	37	39	49	41	42.6		1	9.90E-01	0	0		1.27	2.50E-01	0	0		1.47	3.78E-02	0	0		0	0		0	0		0	0		0	0
1557413_a_at	---	---	52	43	44	46.1	61	69	63	64.3	60	61	61	61	62	52	51	54.9		1.39	4.11E-02	0	0		1.32	7.77E-02	0	0		1.19	2.33E-01	0	0		0	0		0	0		0	0		0	0
1557424_at	---	---	15	15	13	14.4	16	15	16	15.3	14	18	15	16	15	15	20	16.3		1.06	4.80E-01	0	0		1.09	5.25E-01	0	0		1.13	4.16E-01	0	0		0	0		0	0		0	0		0	0
1557427_at	---	---	22	22	23	22.3	21	23	21	21.7	25	26	21	24	23	22	20	21.9		-1.03	5.93E-01	0	0		1.06	5.30E-01	0	0		-1.02	7.61E-01	0	0		0	0		0	0		0	0		0	0
1557431_at	---	---	18	20	23	20.5	17	18	17	17.2	24	19	20	21	21	17	17	18.1		-1.19	1.74E-01	0	0		1.04	8.43E-01	0	0		-1.13	4.17E-01	0	0		0	0		0	0		0	0		0	0
1557434_at	---	---	16	18	18	17.5	20	19	18	18.7	18	20	17	18	18	18	18	18.3		1.07	3.64E-01	0	0		1.05	5.32E-01	0	0		1.05	3.23E-01	0	0		0	0		0	0		0	0		0	0
1557439_at	---	---	19	19	19	19	18	18	20	18.6	20	23	21	21	19	25	22	21.7		-1.02	7.08E-01	0	0		1.12	1.18E-01	0	0		1.14	3.04E-01	0	0		0	0		0	0		0	0		0	0
1557443_s_at	---	---	20	19	17	18.6	19	17	17	17.7	17	27	18	20	21	20	20	20		-1.05	6.53E-01	0	0		1.09	7.68E-01	0	0		1.08	3.63E-01	0	0		0	0		0	0		0	0		0	0
1557463_at	---	---	17	19	18	18.3	18	20	18	18.8	21	22	17	20	21	21	21	21.1		1.03	6.51E-01	0	0		1.08	5.34E-01	0	0		1.15	5.68E-02	0	0		0	0		0	0		0	0		0	0
1557475_at	---	---	18	18	19	18.5	20	18	20	19.3	19	19	17	18	19	18	17	17.9		1.04	5.30E-01	0	0		-1.02	7.28E-01	0	0		-1.03	6.47E-01	0	0		0	0		0	0		0	0		0	0
1557487_at	---	---	139	141	131	137	158	147	160	154.9	116	107	90	104	134	121	122	125.7		1.13	8.17E-02	0	0		-1.32	1.19E-01	0	0		-1.09	2.02E-01	0	0		0	0		0	0		0	0		0	0
1557491_at	---	---	28	29	31	29.5	30	31	28	29.6	29	28	36	31	33	35	35	34.3		1	9.69E-01	0	0		1.06	7.04E-01	0	0		1.16	5.96E-02	0	0		0	0		0	0		0	0		0	0
1557493_x_at	---	---	26	26	26	26.1	27	27	25	26	27	34	30	30	34	31	31	32.4		-1.01	9.08E-01	0	0		1.16	2.21E-01	0	0		1.24	2.09E-02	0	0		0	0		0	0		0	0		0	0
1557495_at	---	---	30	31	29	29.9	31	33	35	33.1	31	31	28	30	30	32	35	32.2		1.11	1.61E-01	0	0		-1.01	9.46E-01	0	0		1.08	2.87E-01	0	0		0	0		0	0		0	0		0	0
1557498_a_at	---	---	23	22	20	21.5	22	19	22	20.9	25	22	22	23	17	25	36	24.7		-1.03	8.02E-01	0	0		1.06	6.09E-01	0	0		1.15	6.74E-01	0	0		0	0		0	0		0	0		0	0
1557506_a_at	---	---	20	18	16	17.8	17	21	20	19.3	19	19	18	19	19	18	17	17.7		1.08	6.07E-01	0	0		1.04	7.32E-01	0	0		-1.01	9.56E-01	0	0		0	0		0	0		0	0		0	0
1557507_at	---	---	57	54	49	53.3	57	58	50	55.1	53	79	54	61	73	63	63	66.3		1.03	7.48E-01	0	0		1.14	5.90E-01	0	0		1.24	9.16E-02	0	0		0	0		0	0		0	0		0	0
1557511_at	---	---	20	21	20	20.5	18	21	20	19.7	22	22	27	24	21	21	23	21.6		-1.04	6.12E-01	0	0		1.15	3.32E-01	0	0		1.05	4.34E-01	0	0		0	0		0	0		0	0		0	0
1557513_a_at	---	---	34	32	31	32.7	34	27	31	30.6	34	33	31	33	41	36	37	37.8		-1.07	5.66E-01	0	0		-1	9.96E-01	0	0		1.16	1.24E-01	0	0		0	0		0	0		0	0		0	0
1557515_at	---	---	22	27	21	23.1	25	25	25	25.2	28	29	27	28	24	23	30	25.5		1.09	4.79E-01	0	0		1.21	2.40E-01	0	0		1.1	5.49E-01	0	0		0	0		0	0		0	0		0	0
1557518_a_at	---	---	36	37	36	36.2	36	44	34	37.6	40	49	41	43	35	46	46	41.9		1.04	7.84E-01	0	0		1.18	2.24E-01	0	0		1.16	3.33E-01	0	0		0	0		0	0		0	0		0	0
1557519_at	---	---	26	26	26	26	23	24	24	23.9	25	27	27	26	27	28	25	26.9		-1.09	2.71E-02	0	0		1.02	7.56E-01	0	0		1.04	4.90E-01	0	0		0	0		0	0		0	0		0	0
1557540_at	---	---	56	55	52	54.4	56	57	52	54.8	53	59	59	57	57	69	63	63		1.01	9.17E-01	0	0		1.04	5.90E-01	0	0		1.16	1.49E-01	0	0		0	0		0	0		0	0		0	0
1557542_at	---	---	32	38	29	32.9	31	31	28	30.1	30	24	32	28	36	28	30	31.2		-1.09	4.99E-01	0	0		-1.16	4.88E-01	0	0		-1.05	7.40E-01	0	0		0	0		0	0		0	0		0	0
1557560_at	---	---	18	18	15	16.9	17	17	20	18.1	18	17	16	17	17	17	17	17.1		1.07	6.26E-01	0	0		1.01	9.71E-01	0	0		1.01	9.14E-01	0	0		0	0		0	0		0	0		0	0
1557588_at	---	---	54	47	50	50.4	50	53	49	50.9	58	78	62	65	59	67	61	62.3		1.01	9.08E-01	0	0		1.3	1.99E-01	0	0		1.24	7.09E-02	0	0		0	0		0	0		0	0		0	0
1557589_a_at	---	---	41	40	41	40.3	44	43	43	43.5	39	48	44	43	43	51	56	49.7		1.08	5.98E-03	0	0		1.07	5.12E-01	0	0		1.23	1.38E-01	0	0		0	0		0	0		0	0		0	0
1557597_at	---	---	20	17	18	18.3	19	21	17	18.7	18	22	20	20	21	22	23	21.9		1.02	8.73E-01	0	0		1.08	5.41E-01	0	0		1.19	1.12E-01	0	0		0	0		0	0		0	0		0	0
1557606_at	---	---	20	19	19	19.2	19	17	22	19	20	20	20	20	19	18	24	20.3		-1.01	9.65E-01	0	0		1.03	3.00E-01	0	0		1.06	6.52E-01	0	0		0	0		0	0		0	0		0	0
1557617_at	---	---	18	18	18	17.9	16	18	19	17.3	17	18	16	17	16	17	19	17.2		-1.04	6.61E-01	0	0		-1.07	2.19E-01	0	0		-1.04	5.24E-01	0	0		0	0		0	0		0	0		0	0
1557630_s_at	---	---	69	62	57	62.4	47	44	50	46.7	48	58	58	55	59	55	50	54.7		-1.34	4.69E-02	0	0		-1.14	3.99E-01	0	0		-1.14	2.56E-01	0	0		0	0		0	0		0	0		0	0
1557632_at	---	---	25	27	29	26.9	25	25	28	25.9	30	35	25	30	29	32	31	30.6		-1.04	7.46E-01	0	0		1.1	6.18E-01	0	0		1.14	1.90E-01	0	0		0	0		0	0		0	0		0	0
1557638_at	---	---	31	27	30	29.5	27	29	30	28.7	32	32	28	31	31	30	29	30.1		-1.03	7.23E-01	0	0		1.05	6.78E-01	0	0		1.02	7.30E-01	0	0		0	0		0	0		0	0		0	0
1557641_at	---	---	19	18	22	19.6	22	22	22	21.9	19	21	18	19	24	21	19	21.1		1.12	2.31E-01	0	0		-1.03	8.16E-01	0	0		1.08	5.84E-01	0	0		0	0		0	0		0	0		0	0
1557645_at	---	---	19	20	20	19.9	20	19	19	19.3	19	18	21	19	17	18	17	17.5		-1.03	4.28E-01	0	0		-1.04	6.59E-01	0	0		-1.14	6.70E-02	0	0		0	0		0	0		0	0		0	0
1557646_at	---	---	21	22	21	21.3	20	19	22	20.1	18	20	22	20	23	21	23	22.6		-1.06	4.11E-01	0	0		-1.08	4.75E-01	0	0		1.06	2.63E-01	0	0		0	0		0	0		0	0		0	0
1557647_a_at	---	---	21	18	19	19.2	18	18	17	17.4	17	20	18	18	20	20	18	19.4		-1.1	3.14E-01	0	0		-1.06	6.53E-01	0	0		1.01	9.12E-01	0	0		0	0		0	0		0	0		0	0
1557658_at	---	---	37	39	41	39.1	33	33	33	33	37	41	37	39	41	35	40	38.6		-1.18	2.93E-02	0	0		-1.01	8.79E-01	0	0		-1.01	8.73E-01	0	0		0	0		0	0		0	0		0	0
1557659_a_at	---	---	21	22	22	21.6	19	21	20	20	21	30	21	23	28	26	22	25.3		-1.08	2.52E-01	0	0		1.08	7.34E-01	0	0		1.17	2.26E-01	0	0		0	0		0	0		0	0		0	0
1557665_at	---	---	31	31	33	31.3	32	29	33	31.2	33	41	39	37	33	34	40	35.5		-1	9.89E-01	0	0		1.2	1.94E-01	0	0		1.13	2.60E-01	0	0		0	0		0	0		0	0		0	0
1557676_at	---	---	73	67	67	69	69	66	79	71.1	80	96	99	91	78	76	59	70.5		1.03	7.61E-01	0	0		1.32	9.59E-02	0	0		1.02	8.85E-01	0	0		0	0		0	0		0	0		0	0
1557692_a_at	---	---	14	15	17	15.5	16	15	15	15.5	15	16	15	15	16	15	15	15.2		1	9.91E-01	0	0		-1.02	8.23E-01	0	0		-1.02	8.40E-01	0	0		0	0		0	0		0	0		0	0
1557693_at	---	---	43	46	44	44.2	39	43	43	41.7	39	42	40	40	43	53	52	49.2		-1.06	3.69E-01	0	0		-1.09	1.94E-01	0	0		1.11	3.48E-01	0	0		0	0		0	0		0	0		0	0
1557702_at	---	---	33	37	33	34.7	37	35	36	35.9	37	38	39	38	34	43	48	41.4		1.03	6.30E-01	0	0		1.09	3.07E-01	0	0		1.19	3.23E-01	0	0		0	0		0	0		0	0		0	0
1557709_at	---	---	25	27	27	26.2	26	29	27	27.5	31	31	33	32	26	24	27	25.4		1.05	4.39E-01	0	0		1.21	4.14E-02	0	0		-1.03	6.41E-01	0	0		0	0		0	0		0	0		0	0
1557710_at	---	---	122	131	144	131.8	114	115	102	110.2	127	126	161	137	162	104	119	126		-1.2	1.15E-01	0	0		1.04	8.19E-01	0	0		-1.05	8.34E-01	0	0		0	0		0	0		0	0		0	0
1557712_x_at	---	---	123	101	108	110.2	87	96	95	92.5	111	104	129	114	110	105	100	104.7		-1.19	1.50E-01	0	0		1.04	8.26E-01	0	0		-1.05	6.11E-01	0	0		0	0		0	0		0	0		0	0
1557713_at	---	---	28	35	34	32	33	30	31	31.4	27	38	32	32	33	31	34	32.5		-1.02	8.83E-01	0	0		-1	9.97E-01	0	0		1.01	9.06E-01	0	0		0	0		0	0		0	0		0	0
1557721_at	---	---	33	33	38	34.8	38	34	35	35.7	41	34	42	39	40	43	28	36.5		1.03	8.00E-01	0	0		1.11	4.84E-01	0	0		1.05	8.21E-01	0	0		0	0		0	0		0	0		0	0
1557735_at	---	---	17	15	16	15.9	18	15	15	16.3	18	15	17	17	19	15	17	16.6		1.03	8.10E-01	0	0		1.05	7.21E-01	0	0		1.05	7.19E-01	0	0		0	0		0	0		0	0		0	0
1557740_a_at	---	---	44	35	38	38.6	39	40	42	40.3	42	39	42	41	47	42	41	43.2		1.04	7.18E-01	0	0		1.06	6.76E-01	0	0		1.12	3.82E-01	0	0		0	0		0	0		0	0		0	0
1557744_at	---	---	56	52	57	55	79	62	76	71.7	59	52	60	57	69	46	51	54.7		1.3	9.82E-02	0	0		1.03	7.53E-01	0	0		-1.01	9.78E-01	0	0		0	0		0	0		0	0		0	0
1557745_at	---	---	25	19	17	19.9	20	18	18	18.2	18	25	19	20	24	22	17	20.7		-1.09	6.71E-01	0	0		1.03	9.18E-01	0	0		1.04	8.75E-01	0	0		0	0		0	0		0	0		0	0
1557746_at	---	---	17	16	14	15.7	14	14	15	14.6	14	14	14	14	15	14	13	13.8		-1.07	4.42E-01	0	0		-1.11	3.09E-01	0	0		-1.13	2.58E-01	0	0		0	0		0	0		0	0		0	0
1557753_at	---	---	25	22	22	23	21	22	27	23.3	23	24	23	23	24	21	22	22.2		1.02	9.15E-01	0	0		1.02	8.16E-01	0	0		-1.03	6.89E-01	0	0		0	0		0	0		0	0		0	0
1557757_at	---	---	82	69	63	71.2	80	92	56	74.4	69	94	75	79	90	78	64	76.4		1.04	8.78E-01	0	0		1.1	6.38E-01	0	0		1.07	7.06E-01	0	0		0	0		0	0		0	0		0	0
1557758_at	---	---	17	18	19	17.9	20	17	17	17.9	18	21	17	18	22	17	19	19.4		-1	9.98E-01	0	0		1.03	8.62E-01	0	0		1.09	5.06E-01	0	0		0	0		0	0		0	0		0	0
1557762_at	---	---	14	17	16	15.7	15	16	15	15.2	15	18	16	16	15	17	16	16.1		-1.04	6.88E-01	0	0		1.04	7.82E-01	0	0		1.03	7.52E-01	0	0		0	0		0	0		0	0		0	0
1557768_at	---	---	41	39	38	39.4	36	36	36	35.9	36	36	43	38	47	33	38	38.8		-1.1	7.84E-02	0	0		-1.03	7.89E-01	0	0		-1.02	9.24E-01	0	0		0	0		0	0		0	0		0	0
1557776_at	---	---	27	25	29	27	29	29	24	27	27	30	31	29	31	49	47	41.3		1	9.92E-01	0	0		1.09	3.82E-01	0	0		1.53	1.28E-01	0	0		0	0		0	0		0	0		0	0
1557778_at	---	---	22	22	20	21.7	24	20	22	21.9	25	28	25	26	25	27	23	25.1		1.01	9.22E-01	0	0		1.2	1.01E-01	0	0		1.16	1.49E-01	0	0		0	0		0	0		0	0		0	0
1557779_at	---	---	52	55	50	52.2	72	66	90	75.2	74	58	60	64	79	44	52	56.5		1.44	6.26E-02	0	0		1.22	2.13E-01	0	0		1.08	7.71E-01	0	0		0	0		0	0		0	0		0	0
1557787_at	---	---	18	18	19	18.7	19	18	19	18.6	19	20	17	19	18	21	20	19.6		-1	9.58E-01	0	0		1	9.92E-01	0	0		1.05	5.30E-01	0	0		0	0		0	0		0	0		0	0
1557791_at	---	---	21	21	21	20.8	20	19	24	21	26	26	23	25	25	25	25	25.1		1.01	9.38E-01	0	0		1.2	6.29E-02	0	0		1.21	3.03E-03	0	0		0	0		0	0		0	0		0	0
1557802_at	---	---	16	21	19	18.3	16	19	16	16.8	20	18	19	19	18	17	16	17		-1.09	5.70E-01	0	0		1.05	7.57E-01	0	0		-1.08	5.59E-01	0	0		0	0		0	0		0	0		0	0
1557807_a_at	---	---	35	36	33	34.5	33	36	34	34.3	31	33	52	37	37	41	49	42.2		-1.01	9.35E-01	0	0		1.09	7.80E-01	0	0		1.22	1.68E-01	0	0		0	0		0	0		0	0		0	0
1557811_a_at	---	---	23	25	23	23.7	24	27	25	25.2	26	25	25	25	23	29	29	26.7		1.06	3.59E-01	0	0		1.07	2.92E-01	0	0		1.13	3.29E-01	0	0		0	0		0	0		0	0		0	0
1557812_a_at	---	---	22	23	22	22.4	19	20	19	19.3	19	27	22	22	18	19	22	19.7		-1.16	5.66E-03	0	0		1	9.91E-01	0	0		-1.14	1.60E-01	0	0		0	0		0	0		0	0		0	0
1557816_a_at	---	---	57	59	58	58	59	60	65	61.2	69	72	58	66	63	85	83	76.3		1.05	2.99E-01	0	0		1.14	3.24E-01	0	0		1.31	1.28E-01	0	0		0	0		0	0		0	0		0	0
1557817_a_at	---	---	100	100	110	103.3	121	132	149	133.6	122	144	137	134	88	121	144	115.5		1.29	6.85E-02	0	0		1.3	7.31E-02	0	0		1.12	6.12E-01	0	0		0	0		0	0		0	0		0	0
1557818_x_at	---	---	57	52	62	56.8	61	66	65	63.9	57	73	70	66	65	70	56	63.6		1.13	2.07E-01	0	0		1.17	3.42E-01	0	0		1.12	3.55E-01	0	0		0	0		0	0		0	0		0	0
1557825_at	---	---	30	28	26	27.9	29	26	23	25.8	28	29	33	30	28	22	21	23.5		-1.08	5.17E-01	0	0		1.08	4.54E-01	0	0		-1.19	2.50E-01	0	0		0	0		0	0		0	0		0	0
1557832_at	---	---	18	17	20	18.5	17	17	16	17.1	17	19	19	19	23	18	19	20.1		-1.08	3.00E-01	0	0		1	9.60E-01	0	0		1.09	5.17E-01	0	0		0	0		0	0		0	0		0	0
1557841_at	---	---	51	45	50	48.8	51	41	48	46.3	45	47	55	49	49	47	48	47.7		-1.05	6.48E-01	0	0		-1	9.77E-01	0	0		-1.02	6.86E-01	0	0		0	0		0	0		0	0		0	0
1557842_at	---	---	18	19	18	18	18	17	20	18.1	17	20	20	19	17	19	19	18.2		1.01	9.16E-01	0	0		1.06	6.04E-01	0	0		1.01	8.53E-01	0	0		0	0		0	0		0	0		0	0
1557843_at	---	---	16	16	19	16.7	16	17	15	16.1	17	17	18	17	15	18	19	17.1		-1.04	7.11E-01	0	0		1.04	7.44E-01	0	0		1.02	8.89E-01	0	0		0	0		0	0		0	0		0	0
1557845_at	---	---	16	19	17	17.2	18	17	18	17.7	18	20	18	19	21	17	18	18.6		1.03	7.72E-01	0	0		1.08	5.14E-01	0	0		1.08	5.28E-01	0	0		0	0		0	0		0	0		0	0
1557848_at	---	---	67	62	58	61.9	56	65	63	60.9	54	64	65	61	63	61	73	65.6		-1.02	8.83E-01	0	0		-1.01	9.18E-01	0	0		1.06	5.91E-01	0	0		0	0		0	0		0	0		0	0
1557849_at	---	---	14	16	16	15.7	17	15	17	16.3	16	18	18	17	16	17	18	16.9		1.04	7.28E-01	0	0		1.1	4.19E-01	0	0		1.07	3.51E-01	0	0		0	0		0	0		0	0		0	0
1557861_at	---	---	25	26	24	25.1	29	26	27	27.4	27	31	28	29	34	34	38	35.5		1.09	1.99E-01	0	0		1.14	2.21E-01	0	0		1.41	2.02E-02	0	0		0	0		0	0		0	0		0	0
1557869_at	---	---	24	21	21	21.7	22	20	23	21.6	20	24	23	22	21	23	23	22.6		-1.01	9.40E-01	0	0		1.03	8.40E-01	0	0		1.04	6.59E-01	0	0		0	0		0	0		0	0		0	0
1557874_at	---	---	19	19	21	19.4	20	18	18	18.6	22	15	22	20	20	17	19	18.6		-1.04	6.09E-01	0	0		1.01	9.80E-01	0	0		-1.04	6.84E-01	0	0		0	0		0	0		0	0		0	0
1557875_at	---	---	22	21	23	22.3	20	23	22	21.7	27	27	22	25	25	21	20	21.8		-1.02	7.92E-01	0	0		1.14	3.52E-01	0	0		-1.02	8.53E-01	0	0		0	0		0	0		0	0		0	0
1557878_at	---	---	52	43	46	46.5	46	43	48	45.6	47	43	54	48	49	46	48	47.5		-1.02	8.60E-01	0	0		1.03	8.56E-01	0	0		1.02	8.18E-01	0	0		0	0		0	0		0	0		0	0
1557882_at	---	---	18	18	18	18.1	17	17	16	16.7	17	17	20	18	20	19	17	18.6		-1.08	9.96E-02	0	0		-1	9.86E-01	0	0		1.03	6.46E-01	0	0		0	0		0	0		0	0		0	0
1557883_a_at	---	---	19	17	20	18.6	16	20	18	18	17	17	19	18	18	17	17	17.3		-1.03	8.24E-01	0	0		-1.06	5.74E-01	0	0		-1.07	4.02E-01	0	0		0	0		0	0		0	0		0	0
1557885_at	---	---	29	30	28	29.4	27	27	29	27.6	33	27	32	30	32	33	29	30.9		-1.06	2.28E-01	0	0		1.04	7.66E-01	0	0		1.05	4.57E-01	0	0		0	0		0	0		0	0		0	0
1557892_at	---	---	61	51	56	56	58	67	62	62.4	75	74	80	76	61	65	67	64.4		1.11	3.24E-01	0	0		1.36	4.93E-02	0	0		1.15	1.72E-01	0	0		0	0		0	0		0	0		0	0
1557893_a_at	---	---	31	24	26	26.9	27	28	32	29.1	31	34	32	32	34	27	29	30.1		1.08	5.68E-01	0	0		1.18	2.44E-01	0	0		1.12	4.41E-01	0	0		0	0		0	0		0	0		0	0
1557896_at	---	---	22	19	24	21.6	21	22	20	21.2	17	35	18	22	24	24	25	24.2		-1.02	8.81E-01	0	0		1.02	9.64E-01	0	0		1.12	2.86E-01	0	0		0	0		0	0		0	0		0	0
1557898_at	---	---	27	26	25	26.2	25	24	25	24.5	28	28	26	27	27	27	23	25.6		-1.07	1.17E-01	0	0		1.04	4.17E-01	0	0		-1.02	7.72E-01	0	0		0	0		0	0		0	0		0	0
1557921_s_at	---	---	23	24	21	22.5	24	25	21	23.5	22	32	23	25	22	21	23	21.9		1.05	6.71E-01	0	0		1.13	5.71E-01	0	0		-1.02	7.62E-01	0	0		0	0		0	0		0	0		0	0
1557993_at	---	---	22	23	22	22.2	22	23	23	22.5	25	28	21	24	22	24	22	22.6		1.02	6.87E-01	0	0		1.1	5.51E-01	0	0		1.02	5.69E-01	0	0		0	0		0	0		0	0		0	0
1557996_at	---	---	111	104	113	109.2	181	146	151	158.5	137	113	124	124	100	133	127	119.2		1.45	3.06E-02	0	0		1.14	2.80E-01	0	0		1.09	5.28E-01	0	0		0	0		0	0		0	0		0	0
1558019_at	---	---	24	27	23	24.8	25	27	25	25.9	23	17	21	20	30	21	23	24.4		1.05	6.14E-01	0	0		-1.23	2.73E-01	0	0		-1.01	9.42E-01	0	0		0	0		0	0		0	0		0	0
1558045_a_at	---	---	75	57	54	61.5	58	61	55	58	67	46	88	65	48	36	36	40		-1.06	7.33E-01	0	0		1.05	9.05E-01	0	0		-1.54	1.09E-01	0	0		0	0		0	0		0	0		0	0
1558048_x_at	---	---	50	39	46	45	55	58	39	50.1	47	31	35	37	47	37	50	44.3		1.11	6.50E-01	0	0		-1.21	4.52E-01	0	0		-1.02	9.30E-01	0	0		0	0		0	0		0	0		0	0
1558081_at	---	---	32	32	32	32	31	33	33	32.3	34	27	32	31	28	32	33	30.8		1.01	8.09E-01	0	0		-1.04	7.71E-01	0	0		-1.04	6.13E-01	0	0		0	0		0	0		0	0		0	0
1558101_at	---	---	31	31	30	30.3	28	29	32	29.3	31	27	34	31	31	30	26	29		-1.04	5.93E-01	0	0		1.01	9.37E-01	0	0		-1.05	6.23E-01	0	0		0	0		0	0		0	0		0	0
1558105_a_at	---	---	145	153	146	147.9	129	122	118	122.9	109	76	92	92	211	220	197	209.1		-1.2	2.21E-02	0	0		-1.62	7.02E-02	0	0		1.41	1.01E-02	0	0		0	0		0	0		0	0		0	0
1558121_at	---	---	17	18	17	17.4	19	15	17	17.1	18	20	18	19	19	24	26	22.7		-1.02	8.92E-01	0	0		1.08	3.07E-01	0	0		1.31	1.58E-01	0	0		0	0		0	0		0	0		0	0
1558122_s_at	---	---	21	22	23	22.2	24	21	21	22	21	19	19	20	24	22	20	21.8		-1.01	9.37E-01	0	0		-1.13	2.23E-01	0	0		-1.02	8.47E-01	0	0		0	0		0	0		0	0		0	0
1558170_at	---	---	16	20	20	19	19	18	20	18.9	15	24	16	18	22	22	22	22.1		-1.01	9.66E-01	0	0		-1.06	8.49E-01	0	0		1.16	2.18E-01	0	0		0	0		0	0		0	0		0	0
1558193_at	---	---	21	21	19	20.5	27	24	28	26.2	27	32	22	27	22	30	27	25.9		1.28	4.97E-02	0	0		1.29	2.56E-01	0	0		1.26	1.75E-01	0	0		0	0		0	0		0	0		0	0
1558225_at	---	---	18	17	19	17.8	16	16	16	16	18	15	18	17	21	15	13	15.8		-1.11	1.16E-01	0	0		-1.04	7.44E-01	0	0		-1.13	6.05E-01	0	0		0	0		0	0		0	0		0	0
1558226_a_at	---	---	18	17	17	17.3	16	16	17	16.3	16	15	17	16	16	16	15	15.7		-1.06	3.00E-01	0	0		-1.06	4.53E-01	0	0		-1.1	1.12E-01	0	0		0	0		0	0		0	0		0	0
1558236_at	---	---	101	89	101	96.8	141	116	120	125.3	117	118	111	116	86	120	116	106.2		1.29	7.90E-02	0	0		1.19	9.86E-02	0	0		1.1	5.87E-01	0	0		0	0		0	0		0	0		0	0
1558237_x_at	---	---	154	118	142	137.1	143	130	137	136.6	153	154	146	151	122	149	159	142.2		-1	9.78E-01	0	0		1.1	5.11E-01	0	0		1.04	8.34E-01	0	0		0	0		0	0		0	0		0	0
1558250_s_at	---	---	165	170	145	159.7	106	127	129	120	112	67	102	91	151	112	108	122		-1.33	7.44E-02	0	0		-1.75	1.30E-01	0	0		-1.31	1.86E-01	0	0		0	0		0	0		0	0		0	0
1558262_at	---	---	21	23	21	21.6	20	23	21	21.5	21	32	22	25	24	26	22	24.1		-1	9.66E-01	0	0		1.14	5.66E-01	0	0		1.12	1.74E-01	0	0		0	0		0	0		0	0		0	0
1558279_a_at	---	---	179	157	149	161.3	192	200	194	195.3	147	98	105	115	178	189	174	180.6		1.21	8.00E-02	0	0		-1.4	2.18E-01	0	0		1.12	2.39E-01	0	0		0	0		0	0		0	0		0	0
1558320_at	---	---	19	20	21	20	20	21	19	20.1	21	25	22	23	20	21	23	21.2		1.01	9.22E-01	0	0		1.13	2.62E-01	0	0		1.06	4.02E-01	0	0		0	0		0	0		0	0		0	0
1558323_at	---	---	47	45	44	45.5	50	52	51	51.1	49	50	53	50	59	59	59	59		1.12	1.75E-02	0	0		1.11	9.81E-02	0	0		1.3	3.37E-03	0	0		0	0		0	0		0	0		0	0
1558324_a_at	---	---	48	52	45	48.2	45	53	49	49.2	51	60	45	52	54	74	61	62.5		1.02	8.44E-01	0	0		1.07	6.62E-01	0	0		1.3	1.49E-01	0	0		0	0		0	0		0	0		0	0
1558336_at	---	---	20	20	20	19.8	18	20	17	18.3	21	20	21	21	19	17	17	17.8		-1.08	4.19E-01	0	0		1.06	2.17E-01	0	0		-1.11	7.20E-02	0	0		0	0		0	0		0	0		0	0
1558343_at	---	---	18	19	19	18.8	19	18	18	18.4	17	20	19	19	20	22	22	21.4		-1.02	4.33E-01	0	0		-1	9.89E-01	0	0		1.14	9.13E-02	0	0		0	0		0	0		0	0		0	0
1558372_at	---	---	16	16	17	16.4	16	16	16	16.4	16	18	18	18	17	17	16	16.6		-1	9.95E-01	0	0		1.08	4.06E-01	0	0		1.01	7.93E-01	0	0		0	0		0	0		0	0		0	0
1558373_s_at	---	---	19	20	22	20.6	19	18	17	18	21	20	17	19	19	20	26	21.5		-1.14	1.71E-01	0	0		-1.06	6.18E-01	0	0		1.04	7.78E-01	0	0		0	0		0	0		0	0		0	0
1558383_at	---	---	20	21	21	20.7	20	21	21	20.5	23	19	24	22	21	20	18	19.8		-1.01	8.40E-01	0	0		1.05	7.02E-01	0	0		-1.05	5.86E-01	0	0		0	0		0	0		0	0		0	0
1558385_at	---	---	20	20	23	20.7	30	27	26	27.6	26	28	21	25	21	25	23	22.9		1.33	4.53E-02	0	0		1.2	2.89E-01	0	0		1.1	3.10E-01	0	0		0	0		0	0		0	0		0	0
1558397_at	---	---	25	22	24	23.9	25	23	23	23.9	24	26	29	26	25	26	24	25.2		-1	9.95E-01	0	0		1.1	3.94E-01	0	0		1.05	4.68E-01	0	0		0	0		0	0		0	0		0	0
1558401_at	---	---	66	80	67	70.6	47	58	57	54	56	37	38	43	90	52	47	60.1		-1.31	1.13E-01	0	0		-1.64	1.34E-01	0	0		-1.17	6.10E-01	0	0		0	0		0	0		0	0		0	0
1558402_at	---	---	21	22	25	22.8	24	23	23	23.4	22	29	26	25	24	25	38	28.5		1.03	7.59E-01	0	0		1.12	5.44E-01	0	0		1.25	3.33E-01	0	0		0	0		0	0		0	0		0	0
1558407_at	---	---	218	235	226	226.1	253	260	272	261.5	258	252	259	257	205	253	227	227.1		1.16	3.75E-02	0	0		1.13	5.24E-02	0	0		1	9.68E-01	0	0		0	0		0	0		0	0		0	0
1558423_at	---	---	33	26	25	28.1	33	30	27	30	31	29	36	32	34	30	31	31.9		1.06	7.11E-01	0	0		1.12	5.36E-01	0	0		1.13	3.85E-01	0	0		0	0		0	0		0	0		0	0
1558436_a_at	---	---	29	29	27	28.3	30	28	27	28.3	29	30	33	31	29	29	37	31.2		-1	1.00E+00	0	0		1.08	3.87E-01	0	0		1.1	4.63E-01	0	0		0	0		0	0		0	0		0	0
1558474_at	---	---	33	27	33	30.9	30	32	30	30.8	29	35	28	30	33	42	40	38.6		-1	9.84E-01	0	0		-1.01	9.44E-01	0	0		1.25	1.87E-01	0	0		0	0		0	0		0	0		0	0
1558480_at	---	---	18	17	18	17.7	17	18	16	16.9	15	19	18	17	19	18	18	18.6		-1.04	4.66E-01	0	0		-1.01	9.25E-01	0	0		1.05	2.49E-01	0	0		0	0		0	0		0	0		0	0
1558481_s_at	---	---	20	24	18	20.5	20	22	23	21.6	22	18	23	21	20	18	19	19.1		1.05	7.72E-01	0	0		1.01	9.58E-01	0	0		-1.07	6.27E-01	0	0		0	0		0	0		0	0		0	0
1558489_at	---	---	16	15	16	15.5	18	17	19	17.7	16	21	17	18	17	17	18	17.5		1.14	1.32E-01	0	0		1.15	3.85E-01	0	0		1.13	9.68E-02	0	0		0	0		0	0		0	0		0	0
1558496_at	---	---	19	21	22	20.9	21	22	23	22	21	20	25	22	24	20	22	22.2		1.06	4.35E-01	0	0		1.05	7.12E-01	0	0		1.06	5.38E-01	0	0		0	0		0	0		0	0		0	0
1558497_a_at	---	---	23	22	27	24	26	25	29	26.6	23	22	25	23	34	21	23	25.4		1.11	4.05E-01	0	0		-1.02	8.62E-01	0	0		1.05	8.32E-01	0	0		0	0		0	0		0	0		0	0
1558512_at	---	---	31	29	27	28.9	32	33	45	36	35	31	31	32	31	20	24	24.4		1.25	2.72E-01	0	0		1.12	3.37E-01	0	0		-1.18	4.25E-01	0	0		0	0		0	0		0	0		0	0
1558515_at	---	---	78	91	84	84.3	59	65	62	62.1	73	54	74	67	69	65	52	61.9		-1.36	2.26E-02	0	0		-1.27	2.70E-01	0	0		-1.36	1.00E-01	0	0		0	0		0	0		0	0		0	0
1558522_at	---	---	25	24	26	25	28	43	32	33.9	32	24	26	27	19	18	17	18		1.35	1.81E-01	0	0		1.09	5.84E-01	0	0		-1.39	1.88E-02	0	0		0	0		0	0		0	0		0	0
1558527_at	---	---	40	36	38	38.1	28	31	33	30.2	36	32	32	33	40	40	43	41.2		-1.26	6.38E-02	0	0		-1.15	1.63E-01	0	0		1.08	2.17E-01	0	0		0	0		0	0		0	0		0	0
1558529_s_at	---	---	86	82	81	82.9	123	106	100	109.1	102	108	122	110	100	82	76	85.3		1.32	5.34E-02	0	0		1.33	5.72E-02	0	0		1.03	8.24E-01	0	0		0	0		0	0		0	0		0	0
1558574_at	---	---	40	37	35	37.1	35	37	37	36.3	33	36	38	36	37	36	37	36.8		-1.02	7.72E-01	0	0		-1.05	6.30E-01	0	0		-1.01	8.88E-01	0	0		0	0		0	0		0	0		0	0
1558587_at	---	---	20	22	21	21	19	20	21	20	20	19	23	20	20	19	21	19.9		-1.05	3.76E-01	0	0		-1.02	8.35E-01	0	0		-1.05	3.38E-01	0	0		0	0		0	0		0	0		0	0
1558604_a_at	---	---	52	54	51	52.1	50	52	54	52	50	63	56	56	50	62	62	57.9		-1	9.72E-01	0	0		1.07	5.77E-01	0	0		1.11	3.38E-01	0	0		0	0		0	0		0	0		0	0
1558605_at	---	---	230	214	216	219.7	104	95	112	103.4	102	117	114	111	230	273	203	233.8		-2.12	3.84E-03	0	1		-1.98	7.79E-03	0	1		1.06	6.43E-01	0	0		0	0		0	0		0	0		0	1
1558606_s_at	---	---	26	27	27	26.7	23	25	28	25.2	23	21	21	21	33	33	35	33.5		-1.06	5.28E-01	0	0		-1.24	3.64E-02	0	0		1.26	8.39E-03	0	0		0	0		0	0		0	0		0	0
1558623_at	---	---	17	18	19	18.3	19	19	22	19.7	22	19	22	21	17	21	22	20.1		1.08	4.32E-01	0	0		1.15	1.87E-01	0	0		1.1	4.53E-01	0	0		0	0		0	0		0	0		0	0
1558626_at	---	---	43	39	35	38.8	49	57	46	50.4	42	43	36	40	41	37	37	38.4		1.3	1.09E-01	0	0		1.04	8.13E-01	0	0		-1.01	9.26E-01	0	0		0	0		0	0		0	0		0	0
1558651_at	---	---	18	18	17	17.7	17	17	17	16.8	18	18	18	18	16	17	17	16.4		-1.06	3.70E-02	0	0		1.02	4.67E-01	0	0		-1.08	1.14E-01	0	0		0	0		0	0		0	0		0	0
1558660_at	---	---	24	25	23	23.9	26	23	24	24.3	21	27	32	26	26	25	26	25.6		1.02	8.27E-01	0	0		1.1	6.66E-01	0	0		1.07	1.74E-01	0	0		0	0		0	0		0	0		0	0
1558661_at	---	---	19	20	18	19	21	18	21	20	19	20	19	19	20	20	20	19.8		1.05	6.35E-01	0	0		1.02	7.11E-01	0	0		1.04	3.93E-01	0	0		0	0		0	0		0	0		0	0
1558672_at	---	---	24	23	25	23.7	24	21	22	22.1	23	24	23	24	23	23	21	22.2		-1.07	3.81E-01	0	0		-1.01	8.85E-01	0	0		-1.07	2.78E-01	0	0		0	0		0	0		0	0		0	0
1558686_at	---	---	33	31	38	33.8	45	40	37	40.4	37	30	32	33	36	30	32	32.3		1.2	2.23E-01	0	0		-1.03	8.69E-01	0	0		-1.04	7.08E-01	0	0		0	0		0	0		0	0		0	0
1558725_at	---	---	17	22	18	18.9	19	19	21	20	20	19	20	20	19	20	18	19.2		1.06	6.75E-01	0	0		1.04	7.93E-01	0	0		1.02	8.77E-01	0	0		0	0		0	0		0	0		0	0
1558732_at	---	---	27	36	35	32.3	27	27	24	26.1	28	31	27	29	29	31	27	28.8		-1.24	2.27E-01	0	0		-1.13	5.21E-01	0	0		-1.12	4.77E-01	0	0		0	0		0	0		0	0		0	0
1558750_a_at	---	---	31	35	26	30.5	70	65	54	62.7	49	33	39	40	34	26	18	25.3		2.05	1.96E-02	0	0		1.29	3.42E-01	0	0		-1.2	5.18E-01	0	0		0	0		0	0		0	0		0	0
1558757_at	---	---	20	18	20	19.5	22	19	21	20.7	20	19	18	19	24	22	20	22		1.06	4.63E-01	0	0		-1.02	7.94E-01	0	0		1.13	2.40E-01	0	0		0	0		0	0		0	0		0	0
1558758_s_at	---	---	45	42	48	44.6	39	43	39	40.4	42	39	41	41	49	41	34	40.9		-1.1	2.48E-01	0	0		-1.1	2.65E-01	0	0		-1.09	5.93E-01	0	0		0	0		0	0		0	0		0	0
1558760_at	---	---	25	24	26	24.9	27	27	25	26.5	31	21	27	26	25	20	23	22.8		1.06	2.40E-01	0	0		1.06	7.91E-01	0	0		-1.09	4.36E-01	0	0		0	0		0	0		0	0		0	0
1558764_at	---	---	17	19	19	18.3	18	19	20	19.3	18	19	19	19	21	24	22	22.3		1.05	4.30E-01	0	0		1.03	6.49E-01	0	0		1.22	7.87E-02	0	0		0	0		0	0		0	0		0	0
1558765_a_at	---	---	34	28	30	30.6	30	30	30	30.1	31	24	32	29	32	28	33	31		-1.02	8.75E-01	0	0		-1.06	7.65E-01	0	0		1.01	9.16E-01	0	0		0	0		0	0		0	0		0	0
1558786_at	---	---	18	16	16	16.5	16	17	16	16.5	18	22	18	19	22	21	18	20.3		-1	9.44E-01	0	0		1.16	2.78E-01	0	0		1.23	1.12E-01	0	0		0	0		0	0		0	0		0	0
1558787_a_at	---	---	23	19	21	21	18	21	18	19	16	19	19	18	20	17	16	17.3		-1.11	4.55E-01	0	0		-1.17	3.40E-01	0	0		-1.21	2.34E-01	0	0		0	0		0	0		0	0		0	0
1558793_at	---	---	14	14	15	14.3	15	14	17	15	15	17	17	16	15	16	15	15.2		1.04	7.04E-01	0	0		1.13	1.97E-01	0	0		1.06	3.28E-01	0	0		0	0		0	0		0	0		0	0
1558794_at	---	---	29	24	35	29	25	24	26	25	24	20	23	22	21	20	24	21.8		-1.16	3.97E-01	0	0		-1.31	2.48E-01	0	0		-1.33	1.66E-01	0	0		0	0		0	0		0	0		0	0
1558795_at	---	---	16	16	16	15.9	22	19	16	18.9	19	28	17	21	17	23	23	20.9		1.18	2.53E-01	0	0		1.32	3.32E-01	0	0		1.31	1.39E-01	0	0		0	0		0	0		0	0		0	0
1558796_a_at	---	---	23	21	25	23	23	23	22	22.4	23	23	23	23	24	25	23	24.4		-1.03	7.47E-01	0	0		1	9.88E-01	0	0		1.06	4.56E-01	0	0		0	0		0	0		0	0		0	0
1558804_at	---	---	22	25	23	23.4	20	23	23	22	23	27	23	24	25	27	30	27.4		-1.06	5.18E-01	0	0		1.03	8.36E-01	0	0		1.17	2.06E-01	0	0		0	0		0	0		0	0		0	0
1558819_at	---	---	20	20	21	20.2	19	20	19	19.4	20	17	20	19	19	21	21	20.2		-1.04	1.70E-01	0	0		-1.06	5.57E-01	0	0		-1	9.93E-01	0	0		0	0		0	0		0	0		0	0
1558821_s_at	---	---	96	87	98	93.6	110	104	97	103.4	104	98	130	110	100	81	90	89.8		1.1	2.66E-01	0	0		1.17	3.66E-01	0	0		-1.04	7.03E-01	0	0		0	0		0	0		0	0		0	0
1558830_at	---	---	19	20	18	19	25	22	26	24	20	23	23	22	16	21	24	20.3		1.26	6.30E-02	0	0		1.16	1.97E-01	0	0		1.07	7.13E-01	0	0		0	0		0	0		0	0		0	0
1558831_x_at	---	---	31	30	32	30.9	44	36	41	40.2	35	44	38	39	32	36	32	33.4		1.3	5.69E-02	0	0		1.26	1.20E-01	0	0		1.08	1.80E-01	0	0		0	0		0	0		0	0		0	0
1558842_at	---	---	14	14	15	14.3	14	14	16	15	17	16	17	16	15	18	17	16.7		1.05	5.85E-01	0	0		1.15	1.48E-01	0	0		1.17	1.40E-01	0	0		0	0		0	0		0	0		0	0
1558847_at	---	---	32	30	27	29.6	31	40	38	36.2	36	43	42	40	26	39	31	31.6		1.22	1.93E-01	0	0		1.35	8.58E-02	0	0		1.06	7.44E-01	0	0		0	0		0	0		0	0		0	0
1558857_at	---	---	20	20	17	19	19	23	18	20	21	21	18	20	22	18	20	19.7		1.06	6.95E-01	0	0		1.07	5.99E-01	0	0		1.04	7.37E-01	0	0		0	0		0	0		0	0		0	0
1558858_at	---	---	24	22	21	22.1	28	24	23	25.2	26	23	23	24	24	20	20	21.3		1.14	2.92E-01	0	0		1.08	5.17E-01	0	0		-1.03	7.81E-01	0	0		0	0		0	0		0	0		0	0
1558871_at	---	---	30	31	33	31.2	30	31	36	32.4	29	30	30	30	33	31	29	30.6		1.04	6.60E-01	0	0		-1.05	3.47E-01	0	0		-1.02	8.06E-01	0	0		0	0		0	0		0	0		0	0
1558876_at	---	---	94	95	103	97	110	90	92	97.2	88	98	109	98	95	97	114	101.3		1	9.89E-01	0	0		1.01	9.29E-01	0	0		1.04	6.56E-01	0	0		0	0		0	0		0	0		0	0
1558890_at	---	---	66	73	72	70.2	85	70	82	79.1	74	89	87	83	86	101	125	102.9		1.13	2.97E-01	0	0		1.18	2.24E-01	0	0		1.47	9.22E-02	0	0		0	0		0	0		0	0		0	0
1558900_at	---	---	14	13	14	13.7	15	13	15	14.4	14	16	14	15	14	13	14	13.8		1.05	5.99E-01	0	0		1.06	5.73E-01	0	0		1.01	8.97E-01	0	0		0	0		0	0		0	0		0	0
1558905_at	---	---	19	18	16	17.7	20	20	19	19.5	22	18	19	20	20	19	18	19		1.1	2.24E-01	0	0		1.12	4.02E-01	0	0		1.07	4.30E-01	0	0		0	0		0	0		0	0		0	0
1558906_a_at	---	---	34	38	34	35.2	39	38	39	38.7	40	57	37	44	38	51	51	46.1		1.1	2.07E-01	0	0		1.24	4.04E-01	0	0		1.31	1.66E-01	0	0		0	0		0	0		0	0		0	0
1558930_at	---	---	37	44	44	41.5	43	44	46	44.3	42	32	48	40	50	40	45	44.9		1.07	5.02E-01	0	0		-1.03	9.20E-01	0	0		1.08	5.52E-01	0	0		0	0		0	0		0	0		0	0
1558934_a_at	---	---	25	27	27	26.4	33	37	33	34.2	35	30	29	31	20	25	23	22.7		1.3	2.17E-02	0	0		1.17	2.31E-01	0	0		-1.16	1.89E-01	0	0		0	0		0	0		0	0		0	0
1558938_at	---	---	50	52	49	50.5	36	50	44	43.1	47	45	44	45	47	49	63	52.7		-1.17	3.11E-01	0	0		-1.11	8.73E-02	0	0		1.04	7.64E-01	0	0		0	0		0	0		0	0		0	0
1558949_at	---	---	32	30	33	31.5	33	32	33	32.6	30	37	34	33	30	37	40	35.3		1.03	5.20E-01	0	0		1.05	6.65E-01	0	0		1.12	4.27E-01	0	0		0	0		0	0		0	0		0	0
1558950_at	---	---	23	23	20	22.1	24	24	24	24.2	21	32	23	25	22	28	27	25.1		1.1	2.07E-01	0	0		1.13	6.13E-01	0	0		1.14	3.50E-01	0	0		0	0		0	0		0	0		0	0
1558957_s_at	---	---	14	15	15	14.9	15	13	16	14.6	16	15	16	16	16	15	16	15.6		-1.02	8.15E-01	0	0		1.04	5.43E-01	0	0		1.05	4.60E-01	0	0		0	0		0	0		0	0		0	0
1558959_at	---	---	30	26	28	27.8	23	23	23	22.8	25	26	28	26	20	23	24	22.3		-1.22	3.77E-02	0	0		-1.05	5.83E-01	0	0		-1.25	8.89E-02	0	0		0	0		0	0		0	0		0	0
1558977_at	---	---	19	16	17	17.3	17	16	18	16.9	18	18	14	17	17	16	16	16.4		-1.02	8.13E-01	0	0		-1.03	8.55E-01	0	0		-1.05	3.98E-01	0	0		0	0		0	0		0	0		0	0
1559007_s_at	---	---	30	32	26	29.5	48	47	55	49.9	40	31	41	37	24	20	21	21.7		1.69	1.66E-02	0	0		1.25	2.88E-01	0	0		-1.36	6.68E-02	0	0		0	0		0	0		0	0		0	0
1559009_at	---	---	28	27	28	27.8	29	28	36	30.6	31	25	29	28	25	26	25	25		1.1	4.54E-01	0	0		1.02	8.92E-01	0	0		-1.11	3.13E-02	0	0		0	0		0	0		0	0		0	0
1559017_at	---	---	40	34	36	36.5	35	37	36	36.1	34	48	38	40	41	43	41	41.6		-1.01	8.92E-01	0	0		1.09	6.76E-01	0	0		1.14	1.52E-01	0	0		0	0		0	0		0	0		0	0
1559020_a_at	---	---	34	33	37	34.8	34	38	38	36.6	35	55	31	39	35	39	37	37.1		1.05	5.33E-01	0	0		1.12	7.07E-01	0	0		1.07	3.48E-01	0	0		0	0		0	0		0	0		0	0
1559021_at	---	---	28	25	28	26.9	28	29	26	27.6	28	26	31	28	34	29	27	29.9		1.02	7.72E-01	0	0		1.05	6.35E-01	0	0		1.11	3.93E-01	0	0		0	0		0	0		0	0		0	0
1559026_at	---	---	25	25	33	27.4	28	39	32	32.9	34	31	28	31	27	35	31	31		1.2	4.00E-01	0	0		1.12	5.56E-01	0	0		1.13	4.89E-01	0	0		0	0		0	0		0	0		0	0
1559029_at	---	---	28	30	26	27.9	29	29	24	27.5	28	49	28	34	29	31	30	30.2		-1.02	9.01E-01	0	0		1.22	5.65E-01	0	0		1.08	3.49E-01	0	0		0	0		0	0		0	0		0	0
1559030_a_at	---	---	17	16	16	16.2	16	18	19	17.5	19	22	18	20	19	18	18	18.1		1.08	3.43E-01	0	0		1.22	1.58E-01	0	0		1.12	4.04E-02	0	0		0	0		0	0		0	0		0	0
1559048_at	---	---	73	78	63	71.2	94	91	93	92.8	88	97	91	92	76	87	124	93.4		1.3	5.32E-02	0	0		1.29	1.07E-01	0	0		1.31	2.83E-01	0	0		0	0		0	0		0	0		0	0
1559049_a_at	---	---	29	27	28	27.9	25	27	27	26.4	27	34	29	30	30	27	36	30.6		-1.06	3.00E-01	0	0		1.07	6.09E-01	0	0		1.1	4.81E-01	0	0		0	0		0	0		0	0		0	0
1559062_at	---	---	25	25	27	25.6	30	28	29	29	22	22	25	23	26	25	26	25.6		1.13	5.57E-02	0	0		-1.1	3.09E-01	0	0		1	9.96E-01	0	0		0	0		0	0		0	0		0	0
1559066_at	---	---	27	27	24	25.7	23	26	26	24.7	24	28	28	27	28	26	28	27.1		-1.04	5.89E-01	0	0		1.04	6.68E-01	0	0		1.05	3.79E-01	0	0		0	0		0	0		0	0		0	0
1559067_a_at	---	---	56	51	48	51.7	43	53	52	48.9	57	43	39	46	64	46	51	53.3		-1.06	6.79E-01	0	0		-1.13	5.60E-01	0	0		1.03	8.50E-01	0	0		0	0		0	0		0	0		0	0
1559069_at	---	---	25	21	21	22.4	21	20	22	20.9	23	21	25	23	22	20	20	20.9		-1.07	4.99E-01	0	0		1.01	9.35E-01	0	0		-1.07	4.58E-01	0	0		0	0		0	0		0	0		0	0
1559093_at	---	---	31	35	31	32.3	28	32	38	32.6	29	33	35	32	30	36	31	32.2		1.01	9.50E-01	0	0		1.01	9.61E-01	0	0		-1	9.99E-01	0	0		0	0		0	0		0	0		0	0
1559102_at	---	---	26	23	24	23.9	21	24	20	21.7	23	21	20	21	25	21	21	22.1		-1.1	3.26E-01	0	0		-1.13	2.50E-01	0	0		-1.08	4.73E-01	0	0		0	0		0	0		0	0		0	0
1559103_s_at	---	---	19	18	17	18	19	18	20	18.9	17	19	15	17	20	17	18	18.3		1.05	4.25E-01	0	0		-1.06	6.69E-01	0	0		1.02	8.65E-01	0	0		0	0		0	0		0	0		0	0
1559110_at	---	---	45	45	48	45.7	53	49	47	49.3	50	59	61	56	48	57	59	54.2		1.08	3.08E-01	0	0		1.23	1.54E-01	0	0		1.18	1.73E-01	0	0		0	0		0	0		0	0		0	0
1559111_a_at	---	---	27	24	21	23.9	22	23	23	22.6	25	28	25	26	26	28	24	25.8		-1.06	6.54E-01	0	0		1.08	5.77E-01	0	0		1.08	5.37E-01	0	0		0	0		0	0		0	0		0	0
1559116_s_at	---	---	62	62	73	65.8	65	64	76	68.1	68	49	64	60	74	55	54	60.5		1.03	7.90E-01	0	0		-1.1	6.43E-01	0	0		-1.09	6.27E-01	0	0		0	0		0	0		0	0		0	0
1559117_at	---	---	54	53	49	52.1	40	48	48	45.3	52	44	66	53	51	50	48	49.6		-1.15	2.33E-01	0	0		1.02	9.28E-01	0	0		-1.05	3.58E-01	0	0		0	0		0	0		0	0		0	0
1559131_a_at	---	---	22	21	22	21.5	22	23	22	22.2	23	22	25	23	22	22	17	20.3		1.03	4.86E-01	0	0		1.08	3.35E-01	0	0		-1.06	6.50E-01	0	0		0	0		0	0		0	0		0	0
1559132_at	---	---	44	35	43	40.6	42	46	49	45.3	49	57	59	55	34	36	44	37.8		1.11	4.32E-01	0	0		1.35	1.33E-01	0	0		-1.07	6.53E-01	0	0		0	0		0	0		0	0		0	0
1559133_at	---	---	19	19	17	18.5	22	18	18	19.1	23	18	23	21	17	18	17	17.4		1.04	7.95E-01	0	0		1.15	3.84E-01	0	0		-1.06	4.04E-01	0	0		0	0		0	0		0	0		0	0
1559134_a_at	---	---	22	23	23	22.6	25	23	24	24.2	26	26	23	25	23	23	22	22.2		1.07	6.74E-02	0	0		1.11	2.09E-01	0	0		-1.01	4.98E-01	0	0		0	0		0	0		0	0		0	0
1559144_x_at	---	---	36	36	34	35.1	42	45	40	42.2	41	41	43	42	34	50	45	42.5		1.2	3.44E-02	0	0		1.19	3.75E-02	0	0		1.21	3.16E-01	0	0		0	0		0	0		0	0		0	0
1559147_at	---	---	18	16	19	17.4	18	17	17	17.5	17	18	17	17	17	17	18	17.5		1	9.87E-01	0	0		-1.01	8.83E-01	0	0		1	9.74E-01	0	0		0	0		0	0		0	0		0	0
1559148_at	---	---	39	39	38	38.8	49	45	45	46.2	48	44	42	45	48	40	38	41.7		1.19	2.28E-02	0	0		1.15	1.33E-01	0	0		1.07	5.36E-01	0	0		0	0		0	0		0	0		0	0
1559149_at	---	---	42	39	35	38.3	46	49	60	51.5	57	74	46	58	30	44	49	40.2		1.34	1.09E-01	0	0		1.51	1.94E-01	0	0		1.05	8.42E-01	0	0		0	0		0	0		0	0		0	0
1559170_at	---	---	96	95	100	97.4	78	89	80	82.1	89	63	78	76	109	100	112	107.1		-1.19	6.78E-02	0	0		-1.28	2.26E-01	0	0		1.1	1.46E-01	0	0		0	0		0	0		0	0		0	0
1559186_at	---	---	34	34	32	33.2	37	36	35	35.8	40	42	37	40	34	31	36	33.6		1.08	1.62E-01	0	0		1.2	9.25E-02	0	0		1.01	8.81E-01	0	0		0	0		0	0		0	0		0	0
1559188_x_at	---	---	38	39	45	40.8	48	52	55	51.8	53	60	51	55	49	40	44	44.1		1.27	7.32E-02	0	0		1.34	9.65E-02	0	0		1.08	5.23E-01	0	0		0	0		0	0		0	0		0	0
1559201_a_at	---	---	50	52	54	51.7	44	55	55	51.1	60	51	63	58	49	61	63	57.3		-1.01	9.21E-01	0	0		1.12	3.54E-01	0	0		1.11	4.29E-01	0	0		0	0		0	0		0	0		0	0
1559205_s_at	---	---	42	42	40	41.6	44	44	46	45	39	48	47	44	40	40	42	40.8		1.08	7.12E-02	0	0		1.07	5.83E-01	0	0		-1.02	5.90E-01	0	0		0	0		0	0		0	0		0	0
1559210_at	---	---	28	32	31	30	33	29	35	32.6	34	34	39	35	37	39	42	38.9		1.09	4.49E-01	0	0		1.18	1.80E-01	0	0		1.3	4.76E-02	0	0		0	0		0	0		0	0		0	0
1559213_at	---	---	17	14	15	15.3	14	15	16	15.2	14	15	16	15	17	13	13	14.3		-1.01	9.36E-01	0	0		-1.02	8.77E-01	0	0		-1.07	6.22E-01	0	0		0	0		0	0		0	0		0	0
1559220_at	---	---	67	70	74	70.6	78	75	69	73.7	66	95	88	82	63	75	86	74.1		1.04	5.61E-01	0	0		1.16	4.58E-01	0	0		1.05	7.37E-01	0	0		0	0		0	0		0	0		0	0
1559221_at	---	---	22	20	20	20.5	21	18	24	21	25	22	25	24	23	22	27	24		1.03	8.68E-01	0	0		1.17	1.49E-01	0	0		1.17	2.11E-01	0	0		0	0		0	0		0	0		0	0
1559228_at	---	---	30	26	36	30.5	29	28	28	28.4	33	39	34	35	32	33	36	33.6		-1.07	6.64E-01	0	0		1.16	4.62E-01	0	0		1.1	5.33E-01	0	0		0	0		0	0		0	0		0	0
1559229_at	---	---	19	19	21	19.5	19	21	19	19.4	22	21	24	22	20	20	21	20.1		-1.01	9.34E-01	0	0		1.14	2.31E-01	0	0		1.03	5.94E-01	0	0		0	0		0	0		0	0		0	0
1559237_a_at	---	---	61	70	60	63.7	56	71	65	63.7	59	80	65	68	71	84	84	79.4		1	9.99E-01	0	0		1.06	7.28E-01	0	0		1.25	1.10E-01	0	0		0	0		0	0		0	0		0	0
1559240_at	---	---	38	32	39	36.2	64	56	50	56.4	44	45	42	44	37	40	34	36.7		1.56	3.68E-02	0	0		1.21	1.49E-01	0	0		1.02	8.93E-01	0	0		0	0		0	0		0	0		0	0
1559255_a_at	---	---	21	20	20	20.6	20	22	23	21.5	21	21	22	22	24	21	20	21.8		1.04	4.90E-01	0	0		1.05	3.22E-01	0	0		1.06	5.21E-01	0	0		0	0		0	0		0	0		0	0
1559276_at	---	---	25	24	22	23.8	22	23	23	22.5	24	23	29	25	26	23	19	22.7		-1.06	4.47E-01	0	0		1.05	7.63E-01	0	0		-1.05	7.67E-01	0	0		0	0		0	0		0	0		0	0
1559278_at	---	---	25	25	25	24.8	23	23	25	23.8	24	24	23	24	30	26	22	26		-1.04	4.33E-01	0	0		-1.05	1.53E-01	0	0		1.04	7.44E-01	0	0		0	0		0	0		0	0		0	0
1559280_a_at	---	---	17	22	16	18.3	15	18	17	16.7	19	15	23	19	20	15	17	17.1		-1.1	5.73E-01	0	0		1.02	9.60E-01	0	0		-1.07	7.14E-01	0	0		0	0		0	0		0	0		0	0
1559284_at	---	---	25	23	24	23.7	25	28	25	25.8	29	22	29	27	22	21	17	20.1		1.09	3.34E-01	0	0		1.12	5.27E-01	0	0		-1.18	2.55E-01	0	0		0	0		0	0		0	0		0	0
1559285_at	---	---	16	16	16	15.7	13	14	15	14.1	16	16	15	16	18	14	16	16		-1.12	1.02E-01	0	0		-1	9.22E-01	0	0		1.01	8.96E-01	0	0		0	0		0	0		0	0		0	0
1559287_at	---	---	16	16	16	16.1	16	18	17	16.9	19	17	19	18	18	17	18	17.6		1.05	3.15E-01	0	0		1.12	1.46E-01	0	0		1.09	1.05E-01	0	0		0	0		0	0		0	0		0	0
1559288_at	---	---	21	19	24	21.2	23	22	21	22.1	20	19	22	20	30	28	21	26.2		1.04	7.11E-01	0	0		-1.06	6.81E-01	0	0		1.23	2.65E-01	0	0		0	0		0	0		0	0		0	0
1559296_at	---	---	20	23	20	21	22	24	23	22.9	24	23	25	24	28	18	30	24.8		1.09	2.86E-01	0	0		1.14	2.26E-01	0	0		1.18	5.00E-01	0	0		0	0		0	0		0	0		0	0
1559303_at	---	---	23	23	22	22.7	28	22	28	25.7	22	31	27	27	27	31	30	29.1		1.13	3.49E-01	0	0		1.17	4.01E-01	0	0		1.28	3.47E-02	0	0		0	0		0	0		0	0		0	0
1559321_at	---	---	36	35	34	35	33	35	36	34.7	33	38	39	37	32	44	37	37.3		-1.01	8.60E-01	0	0		1.05	6.61E-01	0	0		1.07	6.69E-01	0	0		0	0		0	0		0	0		0	0
1559333_at	---	---	22	22	21	21.5	21	20	21	20.8	21	23	20	21	30	23	24	25.5		-1.03	3.22E-01	0	0		-1.01	9.29E-01	0	0		1.18	2.22E-01	0	0		0	0		0	0		0	0		0	0
1559336_at	---	---	28	22	25	25	22	26	26	24.4	26	21	28	25	27	21	22	23.1		-1.02	8.60E-01	0	0		1	9.94E-01	0	0		-1.08	6.06E-01	0	0		0	0		0	0		0	0		0	0
1559348_a_at	---	---	24	23	23	23.5	24	23	22	22.9	24	27	23	24	24	26	26	25.4		-1.03	4.91E-01	0	0		1.04	6.78E-01	0	0		1.08	1.35E-01	0	0		0	0		0	0		0	0		0	0
1559350_at	---	---	30	28	30	29.6	29	27	26	27.6	29	27	30	28	35	33	39	35.8		-1.07	2.87E-01	0	0		-1.04	5.23E-01	0	0		1.21	8.36E-02	0	0		0	0		0	0		0	0		0	0
1559372_at	---	---	31	25	27	27.7	30	30	27	28.8	31	39	31	33	24	37	29	29.6		1.04	7.54E-01	0	0		1.2	3.31E-01	0	0		1.07	7.51E-01	0	0		0	0		0	0		0	0		0	0
1559377_at	---	---	19	19	16	17.7	18	18	18	18	16	16	18	17	21	19	19	19.4		1.02	8.48E-01	0	0		-1.05	6.73E-01	0	0		1.1	3.72E-01	0	0		0	0		0	0		0	0		0	0
1559384_at	---	---	33	32	29	31.1	30	27	32	29.3	29	29	29	29	22	27	25	24.5		-1.06	5.63E-01	0	0		-1.07	3.87E-01	0	0		-1.27	1.20E-01	0	0		0	0		0	0		0	0		0	0
1559403_at	---	---	17	18	18	17.6	18	18	18	17.9	17	20	22	20	22	19	17	19.2		1.02	7.57E-01	0	0		1.12	4.39E-01	0	0		1.09	4.64E-01	0	0		0	0		0	0		0	0		0	0
1559404_a_at	---	---	16	17	16	16.5	15	14	16	15.4	16	19	18	18	18	21	24	20.6		-1.07	3.39E-01	0	0		1.06	4.88E-01	0	0		1.25	1.54E-01	0	0		0	0		0	0		0	0		0	0
1559410_at	---	---	18	18	19	18.4	15	19	17	17.1	22	14	17	18	20	14	16	16.3		-1.08	5.39E-01	0	0		-1.04	8.69E-01	0	0		-1.12	4.88E-01	0	0		0	0		0	0		0	0		0	0
1559421_at	---	---	43	40	41	41.1	38	44	52	44.4	44	53	47	48	43	43	51	45.6		1.08	6.21E-01	0	0		1.16	2.22E-01	0	0		1.11	2.71E-01	0	0		0	0		0	0		0	0		0	0
1559434_at	---	---	18	18	19	18.3	20	20	22	20.5	17	20	17	18	21	23	26	23.2		1.12	9.16E-02	0	0		-1.02	8.19E-01	0	0		1.27	6.35E-02	0	0		0	0		0	0		0	0		0	0
1559444_at	---	---	42	42	42	42	42	47	46	44.8	41	58	55	51	49	59	56	54.8		1.07	2.62E-01	0	0		1.21	3.37E-01	0	0		1.31	4.80E-02	0	0		0	0		0	0		0	0		0	0
1559458_at	---	---	26	27	27	26.8	25	27	25	25.6	31	29	31	30	29	26	28	27.7		-1.05	2.36E-01	0	0		1.13	7.82E-02	0	0		1.04	4.95E-01	0	0		0	0		0	0		0	0		0	0
1559478_at	---	---	52	53	51	52	48	51	54	50.9	53	55	52	53	57	51	49	52.1		-1.02	7.05E-01	0	0		1.02	5.66E-01	0	0		1	9.68E-01	0	0		0	0		0	0		0	0		0	0
1559483_at	---	---	18	19	20	19.1	19	22	18	19.6	19	19	21	20	22	23	25	23.4		1.03	7.87E-01	0	0		1.04	6.44E-01	0	0		1.23	3.74E-02	0	0		0	0		0	0		0	0		0	0
1559485_at	---	---	27	31	29	28.9	19	25	30	24.4	28	25	31	28	29	34	25	29		-1.19	4.30E-01	0	0		-1.03	8.53E-01	0	0		1	9.86E-01	0	0		0	0		0	0		0	0		0	0
1559488_at	---	---	25	26	21	23.9	24	26	27	25.7	29	31	26	29	31	26	24	27.1		1.07	5.39E-01	0	0		1.19	2.68E-01	0	0		1.13	4.17E-01	0	0		0	0		0	0		0	0		0	0
1559489_a_at	---	---	62	62	53	58.9	58	61	68	62.3	68	80	66	71	72	84	78	78.2		1.06	6.21E-01	0	0		1.21	2.31E-01	0	0		1.33	6.71E-02	0	0		0	0		0	0		0	0		0	0
1559491_at	---	---	38	39	39	38.7	41	36	40	38.8	34	40	48	40	38	53	54	47.6		1	9.84E-01	0	0		1.05	8.03E-01	0	0		1.23	2.66E-01	0	0		0	0		0	0		0	0		0	0
1559492_at	---	---	15	14	16	14.9	14	13	15	13.9	13	18	15	15	14	15	16	15		-1.07	5.06E-01	0	0		1.01	9.71E-01	0	0		1.01	9.28E-01	0	0		0	0		0	0		0	0		0	0
1559496_at	---	---	132	128	125	128.6	133	133	130	132	131	110	122	121	138	119	126	127.3		1.03	3.47E-01	0	0		-1.07	4.83E-01	0	0		-1.01	8.85E-01	0	0		0	0		0	0		0	0		0	0
1559497_at	---	---	18	17	17	17.4	18	16	17	17	18	18	17	17	21	16	20	18.7		-1.02	6.19E-01	0	0		1.01	9.06E-01	0	0		1.07	5.81E-01	0	0		0	0		0	0		0	0		0	0
1559503_a_at	---	---	15	15	14	14.4	14	15	15	14.7	14	16	15	15	14	16	13	14.5		1.02	6.45E-01	0	0		1.05	4.96E-01	0	0		1.01	9.31E-01	0	0		0	0		0	0		0	0		0	0
1559508_at	---	---	52	49	48	49.6	46	48	43	45.8	53	41	57	50	55	42	50	48.7		-1.08	2.22E-01	0	0		1	9.86E-01	0	0		-1.02	8.86E-01	0	0		0	0		0	0		0	0		0	0
1559514_at	---	---	24	18	19	20.1	18	23	23	21.2	21	26	24	23	18	22	29	22.9		1.05	8.07E-01	0	0		1.16	4.41E-01	0	0		1.14	5.81E-01	0	0		0	0		0	0		0	0		0	0
1559521_at	---	---	40	42	42	41.1	36	38	36	36.3	48	50	38	45	46	39	39	41.3		-1.13	4.59E-02	0	0		1.09	5.71E-01	0	0		1	9.74E-01	0	0		0	0		0	0		0	0		0	0
1559522_at	---	---	61	64	66	63.6	65	70	60	64.9	65	64	75	68	55	54	63	57.1		1.02	7.81E-01	0	0		1.06	5.23E-01	0	0		-1.11	2.20E-01	0	0		0	0		0	0		0	0		0	0
1559524_at	---	---	46	46	50	47.5	64	74	67	68.3	63	45	62	56	38	29	28	31.6		1.44	1.47E-02	0	0		1.18	4.37E-01	0	0		-1.51	6.68E-02	0	0		0	0		0	0		0	0		0	0
1559530_at	---	---	68	79	83	76.2	71	75	69	71.6	75	94	82	83	75	90	76	80		-1.06	5.55E-01	0	0		1.09	5.76E-01	0	0		1.05	7.03E-01	0	0		0	0		0	0		0	0		0	0
1559533_at	---	---	57	55	55	55.7	58	63	56	59	61	55	56	57	54	71	82	68.2		1.06	3.73E-01	0	0		1.03	5.93E-01	0	0		1.22	3.02E-01	0	0		0	0		0	0		0	0		0	0
1559534_at	---	---	40	36	44	40.1	95	81	70	81	69	42	53	54	34	39	36	36.4		2.02	1.79E-02	0	0		1.34	3.08E-01	0	0		-1.1	3.54E-01	0	0		0	0		0	0		0	0		0	0
1559535_s_at	---	---	61	52	53	55.1	80	84	71	78.3	87	59	83	75	52	35	40	41.8		1.42	3.38E-02	0	0		1.37	2.33E-01	0	0		-1.32	2.04E-01	0	0		0	0		0	0		0	0		0	0
1559537_at	---	---	31	30	32	30.8	34	37	34	34.8	35	40	35	37	38	42	44	41.3		1.13	9.50E-02	0	0		1.2	1.01E-01	0	0		1.34	2.87E-02	0	0		0	0		0	0		0	0		0	0
1559542_a_at	---	---	22	22	22	22.1	23	23	22	22.5	27	21	25	24	24	20	20	21.4		1.02	1.61E-02	0	0		1.1	5.31E-01	0	0		-1.03	7.40E-01	0	0		0	0		0	0		0	0		0	0
1559543_at	---	---	20	18	17	18.2	23	21	18	20.5	21	19	18	19	19	22	18	19.6		1.13	4.30E-01	0	0		1.06	5.84E-01	0	0		1.08	5.05E-01	0	0		0	0		0	0		0	0		0	0
1559544_s_at	---	---	30	38	33	33.8	40	39	41	39.9	45	38	43	42	44	36	35	38.6		1.18	1.61E-01	0	0		1.24	2.08E-01	0	0		1.14	3.71E-01	0	0		0	0		0	0		0	0		0	0
1559548_at	---	---	37	37	38	37.4	30	32	31	31	31	35	31	32	40	31	30	33.2		-1.2	9.47E-03	0	0		-1.15	1.43E-01	0	0		-1.13	3.83E-01	0	0		0	0		0	0		0	0		0	0
1559567_at	---	---	30	27	30	29.3	33	39	30	34.1	34	37	34	35	37	43	55	44.5		1.16	2.83E-01	0	0		1.19	1.19E-01	0	0		1.52	9.52E-02	0	0		0	0		0	0		0	0		0	0
1559573_at	---	---	21	21	18	19.7	20	22	20	20.4	21	23	21	22	27	21	20	22.3		1.04	7.41E-01	0	0		1.11	3.90E-01	0	0		1.13	4.66E-01	0	0		0	0		0	0		0	0		0	0
1559595_at	---	---	21	24	28	24.3	21	29	24	24.6	23	29	29	27	26	21	33	26.4		1.02	9.47E-01	0	0		1.12	5.81E-01	0	0		1.09	7.11E-01	0	0		0	0		0	0		0	0		0	0
1559597_at	---	---	29	30	25	27.8	35	37	36	36.2	33	32	34	33	27	28	26	27.3		1.3	3.48E-02	0	0		1.19	1.32E-01	0	0		-1.02	7.97E-01	0	0		0	0		0	0		0	0		0	0
1559621_at	---	---	20	22	20	20.5	17	18	18	17.5	20	25	20	22	20	22	19	20.4		-1.17	5.35E-02	0	0		1.05	7.02E-01	0	0		-1	9.59E-01	0	0		0	0		0	0		0	0		0	0
1559631_at	---	---	35	31	40	35.2	24	24	26	24.8	27	27	31	28	28	21	23	24.1		-1.42	4.58E-02	0	0		-1.26	1.93E-01	0	0		-1.46	8.95E-02	0	0		0	0		0	0		0	0		0	0
1559645_at	---	---	18	21	20	19.6	21	18	24	20.7	19	27	21	22	23	25	35	27.3		1.06	6.95E-01	0	0		1.13	5.10E-01	0	0		1.39	1.55E-01	0	0		0	0		0	0		0	0		0	0
1559646_a_at	---	---	47	41	38	42.1	49	46	42	45.5	42	61	51	51	46	58	47	50.3		1.08	5.29E-01	0	0		1.21	3.99E-01	0	0		1.2	2.56E-01	0	0		0	0		0	0		0	0		0	0
1559650_at	---	---	19	18	18	18.5	19	19	18	18.7	19	23	19	20	19	20	18	19		1.01	6.70E-01	0	0		1.09	4.52E-01	0	0		1.03	4.48E-01	0	0		0	0		0	0		0	0		0	0
1559664_at	---	---	27	28	28	27.3	26	23	23	24.1	25	25	29	26	27	22	25	24.5		-1.13	1.04E-01	0	0		-1.04	6.97E-01	0	0		-1.12	2.93E-01	0	0		0	0		0	0		0	0		0	0
1559665_at	---	---	18	15	17	17	17	17	17	17.1	17	16	17	17	16	19	19	18.2		1.01	9.37E-01	0	0		-1.02	8.54E-01	0	0		1.07	5.11E-01	0	0		0	0		0	0		0	0		0	0
1559667_at	---	---	67	72	69	69.4	95	88	106	96.3	71	88	74	77	77	106	111	96.7		1.39	2.47E-02	0	0		1.11	3.85E-01	0	0		1.39	1.26E-01	0	0		0	0		0	0		0	0		0	0
1559668_s_at	---	---	30	33	34	32.1	45	47	48	47	39	40	38	39	40	42	42	41.4		1.46	8.29E-03	0	0		1.2	6.96E-02	0	0		1.29	2.86E-02	0	0		0	0		0	0		0	0		0	0
1559670_at	---	---	19	18	20	19.2	21	19	18	19.4	20	28	22	23	20	22	24	22		1.01	9.16E-01	0	0		1.21	3.33E-01	0	0		1.14	1.89E-01	0	0		0	0		0	0		0	0		0	0
1559675_at	---	---	101	102	99	100.4	122	127	130	126.2	123	114	112	116	109	113	113	111.6		1.26	5.49E-03	0	0		1.16	7.11E-02	0	0		1.11	2.39E-02	0	0		0	0		0	0		0	0		0	0
1559676_a_at	---	---	27	25	28	26.8	30	30	31	30.4	30	31	37	32	25	32	30	28.6		1.13	8.96E-02	0	0		1.21	2.04E-01	0	0		1.07	5.95E-01	0	0		0	0		0	0		0	0		0	0
1559678_s_at	---	---	19	19	21	19.6	20	19	20	19.7	21	25	19	21	20	23	23	21.9		1.01	9.33E-01	0	0		1.1	5.73E-01	0	0		1.12	2.48E-01	0	0		0	0		0	0		0	0		0	0
1559685_at	---	---	18	19	19	18.7	16	17	16	16.4	18	25	19	20	17	17	18	17.5		-1.14	7.48E-02	0	0		1.09	6.53E-01	0	0		-1.07	1.05E-01	0	0		0	0		0	0		0	0		0	0
1559686_a_at	---	---	31	30	34	31.7	29	36	27	30.3	29	24	28	27	35	23	24	26.9		-1.05	7.77E-01	0	0		-1.18	2.54E-01	0	0		-1.18	4.47E-01	0	0		0	0		0	0		0	0		0	0
1559692_at	---	---	30	33	32	31.7	30	29	31	29.9	34	31	39	34	29	28	33	29.8		-1.06	3.61E-01	0	0		1.09	4.92E-01	0	0		-1.06	4.64E-01	0	0		0	0		0	0		0	0		0	0
1559696_at	---	---	34	30	40	34.5	35	33	32	33.1	34	44	41	40	39	41	35	38.6		-1.04	7.51E-01	0	0		1.15	4.79E-01	0	0		1.12	4.11E-01	0	0		0	0		0	0		0	0		0	0
1559697_a_at	---	---	25	23	23	23.5	21	22	23	21.9	24	25	24	24	27	20	20	22.3		-1.08	2.99E-01	0	0		1.03	6.23E-01	0	0		-1.06	7.26E-01	0	0		0	0		0	0		0	0		0	0
1559702_at	---	---	44	38	38	39.6	47	43	41	43.3	39	52	49	46	49	52	50	50.3		1.09	4.12E-01	0	0		1.16	4.26E-01	0	0		1.27	5.42E-02	0	0		0	0		0	0		0	0		0	0
1559709_at	---	---	16	16	17	16.3	16	16	16	16.1	17	17	18	17	23	14	14	16.7		-1.01	6.39E-01	0	0		1.06	2.14E-01	0	0		1.03	9.20E-01	0	0		0	0		0	0		0	0		0	0
1559713_at	---	---	42	39	41	40.6	39	43	42	41.3	42	56	38	44	44	42	50	45		1.02	7.59E-01	0	0		1.09	6.64E-01	0	0		1.11	2.45E-01	0	0		0	0		0	0		0	0		0	0
1559715_at	---	---	43	49	50	47.4	53	54	53	53.1	46	49	62	52	54	50	59	54		1.12	1.49E-01	0	0		1.11	5.69E-01	0	0		1.14	2.26E-01	0	0		0	0		0	0		0	0		0	0
1559724_at	---	---	19	20	21	20	20	20	23	21.1	22	18	22	21	23	19	19	20.2		1.06	4.19E-01	0	0		1.05	7.12E-01	0	0		1.01	9.17E-01	0	0		0	0		0	0		0	0		0	0
1559725_at	---	---	16	15	16	15.6	18	17	16	17.2	15	15	16	15	18	17	15	16.9		1.11	2.21E-01	0	0		-1.01	9.15E-01	0	0		1.09	3.73E-01	0	0		0	0		0	0		0	0		0	0
1559735_at	---	---	24	29	21	24.4	29	23	24	25.1	24	25	26	25	29	37	27	30.8		1.03	8.94E-01	0	0		1.01	9.49E-01	0	0		1.26	2.66E-01	0	0		0	0		0	0		0	0		0	0
1559737_at	---	---	20	19	21	20.1	21	21	22	21.4	21	22	19	21	24	26	22	23.6		1.07	3.41E-01	0	0		1.03	7.74E-01	0	0		1.18	1.13E-01	0	0		0	0		0	0		0	0		0	0
1559745_at	---	---	31	30	28	29.7	26	25	27	25.8	29	34	27	30	27	28	28	27.7		-1.15	1.03E-01	0	0		1.01	9.43E-01	0	0		-1.07	2.84E-01	0	0		0	0		0	0		0	0		0	0
1559762_at	---	---	25	24	26	24.9	23	28	25	25.1	23	23	26	24	30	21	26	25.4		1.01	9.40E-01	0	0		-1.03	7.02E-01	0	0		1.02	8.99E-01	0	0		0	0		0	0		0	0		0	0
1559766_at	---	---	61	59	54	57.5	47	58	56	53.8	59	64	43	54	63	57	82	66.3		-1.07	5.63E-01	0	0		-1.06	8.09E-01	0	0		1.15	4.17E-01	0	0		0	0		0	0		0	0		0	0
1559770_at	---	---	21	22	20	21	20	19	19	19.5	17	17	20	18	20	20	19	19.6		-1.08	2.59E-01	0	0		-1.18	1.83E-01	0	0		-1.07	3.05E-01	0	0		0	0		0	0		0	0		0	0
1559771_at	---	---	32	27	27	28.5	30	31	27	29.3	29	36	35	33	27	33	33	31		1.03	7.84E-01	0	0		1.16	3.40E-01	0	0		1.09	5.04E-01	0	0		0	0		0	0		0	0		0	0
1559776_at	---	---	156	143	151	149.9	192	192	185	189.6	157	126	145	142	209	204	197	203.2		1.26	1.16E-02	0	0		-1.05	6.76E-01	0	0		1.36	1.00E-02	0	0		0	0		0	0		0	0		0	0
1559777_at	---	---	26	27	25	26	22	24	24	23.3	28	26	30	28	26	19	22	21.9		-1.12	9.06E-02	0	0		1.07	4.45E-01	0	0		-1.19	2.62E-01	0	0		0	0		0	0		0	0		0	0
1559787_at	---	---	22	22	23	22.2	23	23	24	23.2	25	20	27	24	28	22	20	22.9		1.04	4.28E-01	0	0		1.08	6.43E-01	0	0		1.03	8.59E-01	0	0		0	0		0	0		0	0		0	0
1559788_at	---	---	17	19	19	18.2	20	21	20	20.4	19	21	17	19	18	19	27	21		1.12	8.55E-02	0	0		1.03	8.10E-01	0	0		1.15	4.42E-01	0	0		0	0		0	0		0	0		0	0
1559792_at	---	---	23	22	24	23.1	20	20	21	20.4	27	22	25	25	25	26	24	24.9		-1.13	5.77E-02	0	0		1.07	5.87E-01	0	0		1.08	2.03E-01	0	0		0	0		0	0		0	0		0	0
1559800_a_at	---	---	34	30	33	32.3	42	38	34	37.8	36	37	38	37	38	52	54	47.4		1.17	2.10E-01	0	0		1.15	1.06E-01	0	0		1.47	1.05E-01	0	0		0	0		0	0		0	0		0	0
1559804_at	---	---	21	20	23	21.5	21	21	22	21.3	20	26	23	23	22	21	19	21		-1.01	9.08E-01	0	0		1.06	6.99E-01	0	0		-1.02	7.78E-01	0	0		0	0		0	0		0	0		0	0
1559806_at	---	---	72	81	73	75.3	72	72	63	68.9	70	92	69	76	82	75	86	80.8		-1.09	3.59E-01	0	0		1.01	9.54E-01	0	0		1.07	3.97E-01	0	0		0	0		0	0		0	0		0	0
1559812_at	---	---	32	29	29	29.8	28	30	26	27.5	28	33	32	31	32	31	27	29.8		-1.08	3.26E-01	0	0		1.04	7.30E-01	0	0		-1	9.97E-01	0	0		0	0		0	0		0	0		0	0
1559813_at	---	---	37	31	33	33.5	34	32	31	32.2	31	33	34	32	33	41	33	35.7		-1.04	7.02E-01	0	0		-1.03	7.59E-01	0	0		1.07	6.45E-01	0	0		0	0		0	0		0	0		0	0
1559817_at	---	---	89	69	82	79.5	71	82	72	74.7	80	77	86	81	104	62	72	77		-1.06	6.67E-01	0	0		1.02	9.11E-01	0	0		-1.03	9.06E-01	0	0		0	0		0	0		0	0		0	0
1559821_at	---	---	57	49	53	53	61	64	63	62.4	51	62	63	59	54	62	80	64.4		1.18	6.28E-02	0	0		1.11	4.69E-01	0	0		1.22	3.17E-01	0	0		0	0		0	0		0	0		0	0
1559835_at	---	---	24	26	22	24.4	24	28	27	26.2	25	27	28	27	27	26	25	25.8		1.08	5.17E-01	0	0		1.09	4.12E-01	0	0		1.06	4.98E-01	0	0		0	0		0	0		0	0		0	0
1559837_at	---	---	22	20	21	21.2	23	20	20	20.5	22	19	24	22	25	25	21	23.5		-1.03	7.49E-01	0	0		1.02	9.04E-01	0	0		1.11	3.37E-01	0	0		0	0		0	0		0	0		0	0
1559865_at	---	---	17	16	16	16.3	17	18	16	17	17	16	15	16	17	16	18	16.8		1.04	2.60E-01	0	0		-1.02	6.72E-01	0	0		1.03	5.72E-01	0	0		0	0		0	0		0	0		0	0
1559867_at	---	---	27	20	21	22.7	21	23	23	22.1	25	22	25	24	25	24	18	22.1		-1.03	8.80E-01	0	0		1.05	7.73E-01	0	0		-1.03	9.10E-01	0	0		0	0		0	0		0	0		0	0
1559877_at	---	---	29	30	30	29.8	34	32	30	32	31	59	34	40	37	45	39	40.2		1.08	2.83E-01	0	0		1.33	4.40E-01	0	0		1.35	4.27E-02	0	0		0	0		0	0		0	0		0	0
1559880_at	---	---	38	37	35	36.4	36	36	42	38	39	39	41	40	38	36	36	36.7		1.05	6.35E-01	0	0		1.09	2.08E-01	0	0		1.01	8.23E-01	0	0		0	0		0	0		0	0		0	0
1559884_at	---	---	19	21	17	19	20	19	18	18.9	19	19	21	19	21	21	21	20.7		-1	9.78E-01	0	0		1.02	8.52E-01	0	0		1.09	3.73E-01	0	0		0	0		0	0		0	0		0	0
1559889_at	---	---	24	20	21	21.8	21	21	21	20.7	24	25	23	24	23	23	25	23.4		-1.05	5.44E-01	0	0		1.1	3.29E-01	0	0		1.08	4.04E-01	0	0		0	0		0	0		0	0		0	0
1559895_x_at	---	---	19	17	16	17.3	15	16	18	16.1	21	20	17	19	22	20	19	20.5		-1.07	4.93E-01	0	0		1.12	3.94E-01	0	0		1.19	1.57E-01	0	0		0	0		0	0		0	0		0	0
1559915_at	---	---	38	38	40	38.6	43	37	37	38.9	42	56	39	45	35	37	41	37.9		1.01	9.21E-01	0	0		1.17	4.24E-01	0	0		-1.02	8.18E-01	0	0		0	0		0	0		0	0		0	0
1559916_a_at	---	---	34	33	33	33.4	41	45	38	41.6	42	48	39	43	35	34	39	35.9		1.24	4.59E-02	0	0		1.27	9.60E-02	0	0		1.07	2.73E-01	0	0		0	0		0	0		0	0		0	0
1559922_at	---	---	41	38	35	38	35	35	31	33.4	35	35	41	37	33	25	28	28.6		-1.14	2.40E-01	0	0		-1.03	8.52E-01	0	0		-1.33	1.20E-01	0	0		0	0		0	0		0	0		0	0
1559926_at	---	---	33	38	36	35.5	36	31	30	32.2	34	44	33	37	40	37	45	40.7		-1.11	3.79E-01	0	0		1.04	8.27E-01	0	0		1.14	2.36E-01	0	0		0	0		0	0		0	0		0	0
1559927_a_at	---	---	43	44	44	43.6	49	48	45	47.1	43	52	47	47	51	44	57	50.4		1.08	1.19E-01	0	0		1.08	4.75E-01	0	0		1.16	2.29E-01	0	0		0	0		0	0		0	0		0	0
1559929_at	---	---	47	50	46	47.9	59	61	61	60.4	61	50	58	56	62	51	57	56.4		1.26	9.49E-03	0	0		1.17	1.99E-01	0	0		1.18	1.53E-01	0	0		0	0		0	0		0	0		0	0
1559930_at	---	---	20	17	17	17.7	16	17	17	16.6	19	19	17	18	18	18	17	17.8		-1.07	5.07E-01	0	0		1.04	7.56E-01	0	0		1.01	9.23E-01	0	0		0	0		0	0		0	0		0	0
1559948_at	---	---	32	30	28	30.1	33	35	36	34.7	34	38	27	33	29	38	41	35.7		1.15	1.10E-01	0	0		1.09	6.23E-01	0	0		1.19	3.42E-01	0	0		0	0		0	0		0	0		0	0
1559960_x_at	---	---	64	55	66	61.6	81	83	86	83.1	74	77	70	74	87	109	114	102.4		1.35	3.24E-02	0	0		1.2	1.72E-01	0	0		1.66	4.17E-02	0	0		0	0		0	0		0	0		0	0
1559970_at	---	---	21	22	20	21.2	20	20	20	19.7	21	22	24	22	24	19	17	19.9		-1.08	2.02E-01	0	0		1.06	5.34E-01	0	0		-1.07	6.72E-01	0	0		0	0		0	0		0	0		0	0
1559990_at	---	---	21	22	20	21	23	19	22	21.5	21	23	23	22	23	26	22	23.6		1.03	8.12E-01	0	0		1.06	4.05E-01	0	0		1.13	2.02E-01	0	0		0	0		0	0		0	0		0	0
1559991_s_at	---	---	57	60	49	55.4	47	49	48	48	58	72	59	62	55	62	49	55.3		-1.15	1.74E-01	0	0		1.13	4.58E-01	0	0		-1	9.91E-01	0	0		0	0		0	0		0	0		0	0
1559992_a_at	---	---	21	17	18	18.3	19	18	19	18.4	19	15	19	17	22	17	17	18.7		1.01	9.65E-01	0	0		-1.06	7.35E-01	0	0		1.02	8.90E-01	0	0		0	0		0	0		0	0		0	0
1560021_at	---	---	28	29	25	27.3	30	26	29	28.4	32	34	26	30	33	30	43	34.6		1.04	6.85E-01	0	0		1.11	5.42E-01	0	0		1.27	2.15E-01	0	0		0	0		0	0		0	0		0	0
1560023_x_at	---	---	34	32	31	32.2	35	34	35	35.1	37	33	34	35	31	35	34	33.6		1.09	1.40E-01	0	0		1.08	3.43E-01	0	0		1.04	5.49E-01	0	0		0	0		0	0		0	0		0	0
1560024_at	---	---	30	32	29	30	25	30	28	27.6	28	33	29	30	28	33	33	31.3		-1.09	3.81E-01	0	0		-1	9.91E-01	0	0		1.04	6.69E-01	0	0		0	0		0	0		0	0		0	0
1560025_at	---	---	19	19	20	19.3	17	18	18	17.5	18	19	19	19	20	18	20	19.1		-1.1	3.56E-02	0	0		-1.04	4.31E-01	0	0		-1.01	8.34E-01	0	0		0	0		0	0		0	0		0	0
1560034_a_at	---	---	18	23	18	19.3	17	18	19	18.2	17	19	24	19	23	19	16	19.4		-1.06	6.81E-01	0	0		1.01	9.81E-01	0	0		1.01	9.71E-01	0	0		0	0		0	0		0	0		0	0
1560048_at	---	---	30	29	29	29.3	54	43	38	44.7	35	36	30	34	36	38	36	36.7		1.53	5.13E-02	0	0		1.15	2.17E-01	0	0		1.25	7.78E-03	0	0		0	0		0	0		0	0		0	0
1560051_at	---	---	21	20	19	20	19	18	17	17.9	19	18	19	19	23	18	18	19.5		-1.11	2.12E-01	0	0		-1.07	3.13E-01	0	0		-1.03	8.52E-01	0	0		0	0		0	0		0	0		0	0
1560063_a_at	---	---	19	16	17	17.2	22	18	20	19.9	19	19	18	18	15	16	19	16.5		1.16	1.68E-01	0	0		1.08	3.97E-01	0	0		-1.04	7.36E-01	0	0		0	0		0	0		0	0		0	0
1560066_at	---	---	17	15	17	16.3	15	15	17	15.7	16	16	14	15	21	21	16	19.2		-1.04	6.22E-01	0	0		-1.06	4.87E-01	0	0		1.18	2.86E-01	0	0		0	0		0	0		0	0		0	0
1560068_a_at	---	---	38	38	45	40	39	39	38	38.4	38	30	37	35	48	34	32	37.4		-1.04	6.48E-01	0	0		-1.15	4.26E-01	0	0		-1.07	7.60E-01	0	0		0	0		0	0		0	0		0	0
1560070_at	---	---	30	34	32	31.9	38	34	33	35	36	39	36	37	39	40	42	40		1.1	3.06E-01	0	0		1.16	1.18E-01	0	0		1.26	2.95E-02	0	0		0	0		0	0		0	0		0	0
1560071_a_at	---	---	34	35	30	33	21	28	24	24.4	27	18	27	24	26	21	21	22.6		-1.35	1.04E-01	0	0		-1.39	2.38E-01	0	0		-1.46	4.21E-02	0	0		0	0		0	0		0	0		0	0
1560086_at	---	---	21	18	22	20.3	20	23	21	21.4	22	25	22	23	21	23	24	22.9		1.05	6.13E-01	0	0		1.13	3.40E-01	0	0		1.13	2.28E-01	0	0		0	0		0	0		0	0		0	0
1560087_a_at	---	---	19	19	20	19.2	17	18	16	16.9	19	21	19	20	18	20	18	18.7		-1.13	1.10E-01	0	0		1.03	6.39E-01	0	0		-1.03	6.92E-01	0	0		0	0		0	0		0	0		0	0
1560104_at	---	---	20	20	20	19.9	19	19	21	19.5	20	24	20	21	20	18	18	18.4		-1.02	7.15E-01	0	0		1.05	6.66E-01	0	0		-1.08	1.69E-01	0	0		0	0		0	0		0	0		0	0
1560107_at	---	---	14	17	16	15.6	18	19	18	18.2	17	17	16	16	20	20	17	19		1.17	1.05E-01	0	0		1.06	5.54E-01	0	0		1.22	1.26E-01	0	0		0	0		0	0		0	0		0	0
1560118_at	---	---	22	25	23	23.5	23	21	25	22.9	26	31	22	26	29	24	22	24.9		-1.03	7.95E-01	0	0		1.1	6.00E-01	0	0		1.06	6.77E-01	0	0		0	0		0	0		0	0		0	0
1560131_at	---	---	35	33	29	32.3	29	32	31	30.9	27	43	35	34	33	35	23	29.6		-1.05	6.30E-01	0	0		1.06	8.31E-01	0	0		-1.09	6.75E-01	0	0		0	0		0	0		0	0		0	0
1560135_at	---	---	31	29	30	30.2	42	38	43	41	42	30	50	40	32	31	33	31.9		1.36	1.23E-02	0	0		1.32	3.13E-01	0	0		1.05	1.40E-01	0	0		0	0		0	0		0	0		0	0
1560144_at	---	---	16	17	17	17.1	15	16	19	16.4	16	23	17	19	20	18	18	18.5		-1.04	7.33E-01	0	0		1.09	6.31E-01	0	0		1.08	3.47E-01	0	0		0	0		0	0		0	0		0	0
1560154_a_at	---	---	24	23	25	24.1	22	23	24	22.8	23	29	25	26	25	24	27	25.2		-1.05	2.09E-01	0	0		1.06	6.01E-01	0	0		1.05	4.60E-01	0	0		0	0		0	0		0	0		0	0
1560185_at	---	---	21	20	16	18.9	18	20	17	18.3	17	31	20	22	19	23	21	20.8		-1.03	8.36E-01	0	0		1.17	6.33E-01	0	0		1.1	5.21E-01	0	0		0	0		0	0		0	0		0	0
1560208_at	---	---	30	32	30	30.7	35	29	31	31.8	35	25	33	31	34	30	27	30.4		1.03	6.95E-01	0	0		1	9.83E-01	0	0		-1.01	9.35E-01	0	0		0	0		0	0		0	0		0	0
1560209_at	---	---	16	17	15	16.1	19	16	17	17.1	15	20	17	17	17	17	15	16.5		1.06	5.28E-01	0	0		1.06	7.24E-01	0	0		1.03	7.92E-01	0	0		0	0		0	0		0	0		0	0
1560212_a_at	---	---	34	32	34	33.2	37	37	33	35.8	33	49	36	39	32	40	41	37.8		1.08	3.35E-01	0	0		1.16	5.02E-01	0	0		1.14	3.09E-01	0	0		0	0		0	0		0	0		0	0
1560214_at	---	---	56	54	59	56	43	54	51	49.1	54	50	53	52	66	47	47	52.6		-1.14	2.66E-01	0	0		-1.07	3.21E-01	0	0		-1.06	7.23E-01	0	0		0	0		0	0		0	0		0	0
1560222_at	---	---	18	17	18	17.6	18	17	18	17.8	19	19	16	18	19	17	17	17.9		1.01	8.31E-01	0	0		1.03	7.66E-01	0	0		1.01	7.80E-01	0	0		0	0		0	0		0	0		0	0
1560238_at	---	---	26	29	24	26.2	29	28	27	28.1	27	27	25	26	34	29	26	29.5		1.08	3.86E-01	0	0		1.01	9.05E-01	0	0		1.13	3.87E-01	0	0		0	0		0	0		0	0		0	0
1560240_at	---	---	30	29	30	29.6	29	27	27	27.9	29	31	29	29	34	33	36	34.4		-1.06	2.20E-01	0	0		-1.01	9.09E-01	0	0		1.16	5.04E-02	0	0		0	0		0	0		0	0		0	0
[truncated: 52,677 more rows]
