# Supplementary material for: Synthesis and biologic properties of hydrophilic sapphyrins, a new class of tumor-selective inhibitors of gene expression
Source: Mol Cancer. 2007 Jan 19;6:9. doi: 10.1186/1476-4598-6-9 (PMC1784109; doi:10.1186/1476-4598-6-9)
Supplement: Additional file 3 — Selected gene expression data Part I. Data from all 94 probe tilings showing up-regulation in response to 1.25uM sapphyrin PCI-2050 and down-regulation in response to 5ug/mL actinomycin D [file 1476-4598-6-9-S3.xls]

## Sheet: Supplemental_Table
Supplemental Table. Data from all 94 probe tilings showing up-regulation in response to 1.25uM sapphyrin PCI-2050 and down-regulation in response to 5ug/mL actinomycin D
Probe Set ID	Gene Title	Gene Symbol	Entrez Gene	Geometric Mean Control	Geometric Mean PCI-2050_1.25	Geo Mean PCI-2050_2.5	Geometric Mean ActD	Fold Change 1.25uM PCI-2050 versus Control	Corrected P value 1.25uM PCI-2050 versus Control	Fold Change Actinomycin D versus Control	Corrected P value Actinomycin D versus Control	Fold Change 2.5uM PCI-2050 versus Control	Corrected P value 2.5uM PCI-2050 versus Control
215191_at	CDNA FLJ14085 fis, clone HEMBB1002534	---	---	27.8954	90.2284	51.5544	17.2632	3.23452	0.00315031	-1.61589	0.00952452	1.84813	0.120421
226146_at	CDNA clone IMAGE:5294560	---	---	535.831	927.58	832.787	175.234	1.73111	0.00228304	-3.0578	0.00825	1.5542	0.0183278
226252_at	CDNA FLJ34585 fis, clone KIDNE2008758	---	---	211.454	353.131	364.414	130.412	1.67002	0.00245142	-1.62143	0.00442368	1.72338	0.008108
228812_at	Transcribed locus	---	---	90.5838	174.567	148.535	26.8991	1.92714	0.00790137	-3.36754	0.00358208	1.63975	0.00471626
230251_at	Full-length cDNA clone CL0BB018ZH05 of Neuroblastoma of Homo sapiens (human)	---	---	726.662	2113.17	1821.66	188.841	2.90805	0.00140905	-3.848	0.0013771	2.50689	0.00609207
243671_at	Transcribed locus, weakly similar to NP_997383.1 FLJ44955 protein [Homo sapiens]	---	---	73.9256	193.942	91.2431	47.0422	2.62347	0.00242603	-1.57147	0.00848927	1.23426	0.299646
222472_at	aftiphilin protein	AFTIPHILIN	54812	135.452	242.834	141.818	64.6718	1.79277	0.00793415	-2.09445	0.00452947	1.047	0.847415
214182_at	ADP-ribosylation factor 6	ARF6	382	351.849	531.961	329.984	54.8097	1.5119	0.0075127	-6.41948	0.000809798	-1.06626	0.125279
1557688_at	Rho GTPase activating protein 26	ARHGAP26	23092	101.414	278.547	267.483	50.1072	2.74662	0.00265981	-2.02395	0.00838796	2.63752	0.0120218
244548_at	Rho GTPase activating protein 26	ARHGAP26	23092	134.11	330.907	319.139	74.5412	2.46743	0.00370038	-1.79913	0.00780111	2.37969	0.00723902
221230_s_at	AT rich interactive domain 4B (RBP1- like) /// AT rich interactive domain 4B (RBP1- like)	ARID4B	51742	497.014	872.357	723.142	72.7374	1.75519	0.00665177	-6.833	0.00237139	1.45497	0.0554001
218799_at	ATP binding domain 1 family, member B	ATPBD1B	54707	115.359	191.708	163.871	60.738	1.66184	0.00235211	-1.89928	0.0095548	1.42053	0.0502426
208445_s_at	bromodomain adjacent to zinc finger domain, 1B	BAZ1B	9031	383.29	621.987	457.552	172.49	1.62276	0.00171243	-2.2221	0.00146067	1.19375	0.0314424
204908_s_at	B-cell CLL/lymphoma 3	BCL3	602	322.63	518.616	334.14	84.6615	1.60746	0.00314782	-3.81082	0.00953308	1.03567	0.668884
228065_at	B-cell CLL/lymphoma 9-like	BCL9L	283149	173.186	270.465	164.411	49.684	1.5617	0.0027394	-3.48575	0.00229306	-1.05337	0.551407
244503_at	Brain-derived neurotrophic factor	BDNF	627	189.436	407.708	245.989	46.0287	2.15222	0.0022633	-4.1156	0.00654807	1.29853	0.379759
208686_s_at	bromodomain containing 2	BRD2	6046	319.686	751.524	559.825	77.9626	2.35082	0.000829453	-4.1005	0.000848504	1.75118	0.00795951
243509_at	B-cell translocation gene 1, anti-proliferative	BTG1	694	68.7138	141.86	121.074	27.055	2.0645	0.00375385	-2.53978	0.00270588	1.762	0.0764681
232083_at	chromosome 20 open reading frame 23	C20orf23	55614	216.553	336.745	321.588	97.3601	1.55503	0.00248733	-2.22425	0.00883182	1.48503	0.0257528
204962_s_at	centromere protein A, 17kDa	CENPA	1058	130.024	202.93	191.261	82.1236	1.56072	0.00798448	-1.58327	0.00600226	1.47097	0.111433
241348_at	CGG triplet repeat binding protein 1	CGGBP1	8545	66.6235	137.811	94.7822	20.7377	2.06851	0.00246137	-3.21268	0.00197889	1.42265	0.13232
233970_s_at	CGI-09 protein	CGI-09	51605	342.565	551.596	377.379	191.964	1.61019	0.00370038	-1.78452	0.00141132	1.10163	0.269916
225026_at	chromodomain helicase DNA binding protein 6	CHD6	84181	112.826	194.241	113.438	49.4766	1.72159	0.00385482	-2.2804	0.00636219	1.00542	0.989292
225694_at	Cdc2-related kinase, arginine/serine-rich	CRKRS	51755	313.383	472.441	464.381	105.908	1.50755	0.00225054	-2.959	0.00698178	1.48183	0.00533189
1569208_a_at	DKFZP686A01247 hypothetical protein	DKFZP686A01247	22998	60.1999	177.686	143.043	37.7169	2.9516	0.00182823	-1.5961	0.00677874	2.37614	0.0359757
231292_at	E1A-like inhibitor of differentiation 3	EID3	493861	136.014	749.65	556.021	35.3962	5.51156	0.000639795	-3.84262	0.00958415	4.08796	0.00290506
203643_at	Ets2 repressor factor	ERF	2077	274.027	475.64	368.134	83.6813	1.73574	0.00140214	-3.27465	0.00227246	1.34342	0.0209702
52731_at	hypothetical protein FLJ20294	FLJ20294	55626	127.401	221.112	113.701	61.031	1.73556	0.00586342	-2.08748	0.00857592	-1.12049	0.567489
238619_at	Hypothetical protein FLJ43663	FLJ43663	378805	328.427	508.962	594.072	85.4935	1.54969	0.00392936	-3.84154	0.00334337	1.80884	0.0158735
239331_at	Hypothetical protein FLJ43663	FLJ43663	378805	224.503	554.718	530.425	86.2068	2.47088	0.00204599	-2.60423	0.0058534	2.36267	0.00262454
218880_at	FOS-like antigen 2	FOSL2	2355	78.2393	163.846	113.74	32.9599	2.09416	0.00155411	-2.37378	0.00364863	1.45374	0.00789039
207574_s_at	growth arrest and DNA-damage-inducible, beta	GADD45B	4616	354.811	651.992	547.873	77.8238	1.83758	0.00492192	-4.55915	0.00702727	1.54413	0.013837
221577_x_at	growth differentiation factor 15	GDF15	9518	1631.11	2554.17	2786.73	50.0423	1.5659	0.00367367	-32.5947	0.000915928	1.70848	0.00513116
55872_at	KIAA1196 protein	GM632	57473	159.181	248.232	129.501	82.2894	1.55944	0.00631771	-1.9344	0.00696052	-1.22918	0.238655
218092_s_at	HIV-1 Rev binding protein /// region containing hypothetical protein LOC285086; HIV-1 Rev binding protein	HRB /// LOC649094	3267 /// 649094	583.077	900.2	802.013	354.848	1.54388	0.00742345	-1.64318	0.00698616	1.37548	0.056171
225357_s_at	INO80 complex homolog 1 (S. cerevisiae)	INOC1	54617	139.32	271.441	224.275	56.1524	1.94834	0.00264376	-2.48109	0.00445587	1.60979	0.00521495
222728_s_at	Josephin domain containing 3	JOSD3	79101	516.392	937.65	735.682	328.674	1.81577	0.00425723	-1.57114	0.00707216	1.42466	0.00912637
203752_s_at	jun D proto-oncogene	JUND	3727	1222.29	2084.85	2072.39	334.296	1.70569	0.00176278	-3.65633	0.00117673	1.69549	0.00789098
225077_at	hypothetical protein LOC283680	LOC283680	283680	289.214	718.041	626.54	68.533	2.48273	0.00112245	-4.22006	0.00885457	2.16636	0.00290506
226924_at	hypothetical gene supported by BC036588	LOC400657	400657	227.736	378.059	346.857	88.7985	1.66008	0.00152714	-2.56464	0.00573767	1.52307	0.00521495
223295_s_at	LUC7-like (S. cerevisiae)	LUC7L	55692	415.46	755.007	594.869	221.896	1.81728	0.00196021	-1.87232	0.003223	1.43183	0.0313023
202484_s_at	methyl-CpG binding domain protein 2	MBD2	8932	550.007	825.858	589.566	340.242	1.50154	0.00855257	-1.61651	0.00381741	1.07192	0.44903
214696_at	hypothetical protein MGC14376	MGC14376	84981	372.3	951.162	837.985	215.729	2.55483	0.00154444	-1.72577	0.00357455	2.25083	0.0047064
225933_at	similar to RIKEN cDNA 3110023B02	MGC16597	339230	176.492	292.62	232.427	93.0869	1.65797	0.00265981	-1.89599	0.00748138	1.31693	0.0547188
242671_at	Midline 1 (Opitz/BBB syndrome)	MID1	4281	767.94	1640.61	1817.09	49.6574	2.13637	0.000571464	-15.4648	0.00303956	2.36619	0.00635765
1563321_s_at	myeloid/lymphoid or mixed-lineage leukemia (trithorax homolog, Drosophila); translocated to, 10	MLLT10	8028	132.216	239.969	237.722	55.3174	1.81497	0.00712893	-2.39014	0.00464339	1.79798	0.0250486
243003_at	Myeloid/lymphoid or mixed-lineage leukemia (trithorax homolog, Drosophila); translocated to, 10	MLLT10	8028	76.045	122.344	94.0412	37.851	1.60883	0.00321159	-2.00906	0.00997563	1.23665	0.330344
1557965_at	MTERF domain containing 2	MTERFD2	130916	149.374	291.257	283.353	47.7077	1.94985	0.00382823	-3.13104	0.00486892	1.89693	0.010317
1557966_x_at	MTERF domain containing 2	MTERFD2	130916	147.323	250.055	270.438	46.8526	1.69732	0.00412938	-3.1444	0.00344904	1.83568	0.021127
227342_s_at	myeloma overexpressed gene (in a subset of t(11;14) positive multiple myelomas)	MYEOV	26579	177.926	335.985	301.971	106.352	1.88834	0.00324402	-1.67299	0.00769407	1.69717	0.00603328
233223_at	Neural precursor cell expressed, developmentally down-regulated 9	NEDD9	4739	148.766	487.869	594.297	53.8402	3.27944	0.000997748	-2.7631	0.00675976	3.99485	0.00296159
226108_at	conserved nuclear protein NHN1	NHN1	124245	167.463	303.848	195.781	89.2905	1.81442	0.00519831	-1.87549	0.00544444	1.1691	0.192168
240450_at	Pregnancy-associated plasma protein A, pappalysin 1	PAPPA	5069	79.0783	242.115	242.891	22.6218	3.06171	0.00238251	-3.49567	0.00605239	3.07152	0.00498608
232144_at	Pre-B-cell leukemia transcription factor 1	PBX1	5087	142.491	303.012	218.014	89.641	2.12654	0.00307746	-1.58957	0.0088832	1.53002	0.0367349
233273_at	Pre-B-cell leukemia transcription factor 1	PBX1	5087	55.9764	85.921	93.1105	20.744	1.53495	0.00572845	-2.69843	0.00372526	1.66339	0.188306
203378_at	PCF11, cleavage and polyadenylation factor subunit, homolog (S. cerevisiae)	PCF11	51585	231.121	545.357	462.601	59.3828	2.35962	0.00150415	-3.89205	0.00204976	2.00156	0.00890668
1556763_at	Phosphodiesterase 4D, cAMP-specific (phosphodiesterase E3 dunce homolog, Drosophila)	PDE4D	5144	185.739	341.436	319.112	73.2374	1.83826	0.00186143	-2.53612	0.00615092	1.71807	0.00813229
236610_at	Phosphodiesterase 4D, cAMP-specific (phosphodiesterase E3 dunce homolog, Drosophila)	PDE4D	5144	264.717	739.77	646.009	63.2739	2.79457	0.00194858	-4.18366	0.0015473	2.44038	0.00481163
243586_at	Phosphodiesterase 4D, cAMP-specific (phosphodiesterase E3 dunce homolog, Drosophila)	PDE4D	5144	180.476	385.492	297.672	73.1632	2.13597	0.00430294	-2.46676	0.00352823	1.64937	0.0350574
234118_at	Phosphodiesterase 7B	PDE7B	27115	83.7945	234.121	195.546	32.6629	2.79399	0.00290481	-2.56543	0.0059123	2.33364	0.010762
1555789_s_at	PHD finger protein 23	PHF23	79142	292.241	567.254	420.985	53.2628	1.94105	0.00250658	-5.48678	0.00119487	1.44054	0.0209169
1557948_at	pleckstrin homology-like domain, family B, member 3 /// similar to pleckstrin homology-like domain, family B, member 1	PHLDB3 /// LOC653583	284345 /// 653583	90.1697	151.557	138.755	47.2867	1.6808	0.00469451	-1.90687	0.00813643	1.53882	0.0382881
205218_at	polymerase (RNA) III (DNA directed) polypeptide F, 39 kDa	POLR3F	10621	214.197	324.931	276.912	128.071	1.51698	0.00484592	-1.67249	0.00575941	1.29279	0.263586
213225_at	protein phosphatase 1B (formerly 2C), magnesium-dependent, beta isoform	PPM1B	5495	194.956	406.126	207.448	118.737	2.08317	0.0024539	-1.64191	0.00422523	1.06408	0.683847
201703_s_at	protein phosphatase 1, regulatory subunit 10	PPP1R10	5514	282.086	510.148	415.651	72.6995	1.80849	0.00265981	-3.88017	0.00127494	1.47349	0.00488143
1568954_s_at	PRO0149 protein	PRO0149	29035	187.072	307.492	242.734	23.0028	1.64371	0.00264376	-8.13259	0.00128946	1.29754	0.0201325
225183_at	PRO0149 protein	PRO0149	29035	453.977	755.529	752.448	33.7745	1.66424	0.000992234	-13.4414	0.00708465	1.65746	0.00488143
209158_s_at	pleckstrin homology, Sec7 and coiled-coil domains 2 (cytohesin-2)	PSCD2	9266	233.381	400.793	321.761	143.47	1.71733	0.00156057	-1.62669	0.00681291	1.37869	0.00827495
244373_at	V-raf-1 murine leukemia viral oncogene homolog 1	RAF1	5894	57.4802	109.334	86.8372	29.662	1.90211	0.00191104	-1.93784	0.00556888	1.51073	0.0944872
220746_s_at	receptor associated protein 80	RAP80	51720	303.251	486.351	478.427	155.177	1.60379	0.00246396	-1.95422	0.0025637	1.57766	0.0137514
238122_at	RNA binding motif protein 12B	RBM12B	389677	67.3646	185.299	134.326	25.8288	2.75069	0.000997748	-2.60812	0.00126527	1.99401	0.0302874
51228_at	RNA binding motif protein 12B	RBM12B	389677	78.81	142.922	123.911	29.9698	1.8135	0.00215351	-2.62964	0.00775136	1.57227	0.0446118
242121_at	Ring finger protein 12	RNF12	51132	453.569	781.21	630.634	279.67	1.72236	0.00885129	-1.6218	0.00974015	1.39038	0.0774128
218166_s_at	remodeling and spacing factor 1	RSF1	51773	63.3848	137.579	106.613	22.7607	2.17054	0.00283284	-2.78483	0.00403075	1.682	0.0761518
226298_at	RUN domain containing 1	RUNDC1	146923	184.283	293.616	212.672	47.2207	1.59329	0.00490251	-3.90259	0.00800198	1.15405	0.493562
209486_at	disrupter of silencing 10	SAS10	57050	412.907	833.953	762.37	73.5843	2.01971	0.00150248	-5.61134	0.00118493	1.84635	0.00521243
201586_s_at	splicing factor proline/glutamine-rich (polypyrimidine tract binding protein associated)	SFPQ	6421	1468.32	2211.64	1844.83	831.298	1.50624	0.00443451	-1.76629	0.00196034	1.25643	0.0450507
243681_at	SH3 and multiple ankyrin repeat domains 2	SHANK2	22941	192.376	330.38	212.23	114.64	1.71736	0.00190235	-1.67809	0.00119487	1.1032	0.475215
229009_at	sine oculis homeobox homolog 5 (Drosophila)	SIX5	147912	249.579	383.345	296.997	105.612	1.53597	0.0039155	-2.36316	0.00306556	1.18999	0.214363
1570482_at	Solute carrier family 22 (extraneuronal monoamine transporter), member 3	SLC22A3	6581	125.766	218.49	211.688	34.9797	1.73728	0.00190235	-3.5954	0.00267174	1.68319	0.0310714
210357_s_at	spermine oxidase	SMOX	54498	822.831	1682.01	1601.77	376.585	2.04417	0.00163853	-2.18498	0.00906328	1.94666	0.00469305
217833_at	synaptotagmin binding, cytoplasmic RNA interacting protein	SYNCRIP	10492	315.503	480.719	467.874	204.69	1.52366	0.00826993	-1.54137	0.00964261	1.48294	0.019437
219682_s_at	T-box 3 (ulnar mammary syndrome)	TBX3	6926	136.927	241.109	200.375	32.6632	1.76086	0.00433642	-4.19208	0.00141132	1.46337	0.197169
212209_at	thyroid hormone receptor associated protein 2	THRAP2	23389	1021.13	1643.84	1080.5	653.302	1.60982	0.00289775	-1.56304	0.00792163	1.05814	0.371429
232307_at	Thyroid hormone receptor associated protein 2	THRAP2	23389	100.333	188.107	150.116	59.6457	1.87483	0.00593098	-1.68215	0.00146688	1.49618	0.194475
242403_at	Ubiquitin-conjugating enzyme E2D 3 (UBC4/5 homolog, yeast)	UBE2D3	7323	134.078	332.386	266.849	76.8327	2.47904	0.00199892	-1.74507	0.00585001	1.99025	0.00856793
225655_at	ubiquitin-like, containing PHD and RING finger domains, 1	UHRF1	29128	188.085	292.673	249.641	115.716	1.55607	0.0040249	-1.6254	0.00947473	1.32728	0.051738
203519_s_at	UPF2 regulator of nonsense transcripts homolog (yeast)	UPF2	26019	285.357	456.335	410.224	150.445	1.59917	0.00586342	-1.89676	0.00798043	1.43758	0.0060719
1554441_a_at	wings apart-like homolog (Drosophila)	WAPAL	23063	134.45	224.236	251.333	44.8752	1.6678	0.00370266	-2.99609	0.00285189	1.86934	0.0109965
212267_at	wings apart-like homolog (Drosophila)	WAPAL	23063	337.954	836.427	574.789	70.3	2.47498	0.0016693	-4.80731	0.00327422	1.70079	0.0177424
227541_at	WD repeat domain 20	WDR20	91833	131.705	262.182	235.07	27.6591	1.99068	0.0017792	-4.76172	0.00238507	1.78482	0.0171908
202173_s_at	zinc finger protein 161	ZNF161	7716	490.806	844.904	593.016	264.563	1.72146	0.00561535	-1.85516	0.00211715	1.20825	0.123361
214714_at	zinc finger protein 394	ZNF394	84124	139.109	236.181	200.1	43.7584	1.69782	0.00334102	-3.17902	0.00118493	1.43844	0.121615
227195_at	zinc finger protein 503	ZNF503	84858	501.262	1585.39	998.886	33.6862	3.1628	0.00114093	-14.8803	0.00215529	1.99274	0.00867998
