# Supplementary material for: Synthesis and biologic properties of hydrophilic sapphyrins, a new class of tumor-selective inhibitors of gene expression
Source: Mol Cancer. 2007 Jan 19;6:9. doi: 10.1186/1476-4598-6-9 (PMC1784109; doi:10.1186/1476-4598-6-9)
Supplement: Additional file 4 — Selected gene expression data Part II. Probe tilings up-regulated by both doses of PCI-2050 but down-regulated by actinomycin D. [file 1476-4598-6-9-S4.xls]

## Sheet: Supplemental_Table
Supplemental Table. Probe tilings up-regulated by both doses of PCI-2050 but down-regulated by actinomycin D. (Note: "1" and "0" values in all columns left of column W indicates "yes" and "no" respectively)
Probe Set ID	Gene Title	Gene Symbol	Entrez Gene	Control_A	Control_B	Control_C	Geometric Mean Control	PCI-2050_1.25uM_A	PCI-2050_1.25uM_B	PCI-2050_1.25uM_C	Geometric Mean PCI-2050_1.25	PCI-2050_2.5uM_A	PCI-2050_2.5uM_B	PCI-2050_2.5uM_C	Geo Mean PCI-2050_2.5	ActD_5ug_A	ActD_5ug_B	ActD_5ug_C	Geometric Mean ActD		Fold Change 1.25uM PCI-2050 versus Control	Corrected P value 1.25uM PCI-2050 versus Control		Fold Change 2.5uM PCI-2050 versus Control	Corrected P value 2.5uM PCI-2050 versus Control		Fold Change Actinomycin D versus Control	Corrected P value Actinomycin D versus Control
226252_at	CDNA FLJ34585 fis, clone KIDNE2008758	---	---	217.025	211.757	205.73	211.454	337.512	367.584	354.946	353.131	390.849	349.513	354.253	364.414	125.477	138.081	128.013	130.412		1.67002	0.00245142		1.72338	0.008108		-1.62143	0.00442368
228812_at	Transcribed locus	---	---	92.7583	89.1844	89.8484	90.5838	152.557	184.027	189.486	174.567	154.197	143.852	147.739	148.535	23.2414	28.5068	29.3767	26.8991		1.92714	0.00790137		1.63975	0.00471626		-3.36754	0.00358208
230251_at	Full-length cDNA clone CL0BB018ZH05 of Neuroblastoma of Homo sapiens (human)	---	---	786.271	693.079	704.112	726.662	2090.68	2100	2149.3	2113.17	1944.73	1718.14	1809.19	1821.66	183.132	187.237	196.397	188.841		2.90805	0.00140905		2.50689	0.00609207		-3.848	0.0013771
244548_at	Rho GTPase activating protein 26	ARHGAP26	23092	136.639	136.428	129.391	134.11	309.034	312.73	374.922	330.907	337.397	286.843	335.858	319.139	81.768	73.7197	68.7105	74.5412		2.46743	0.00370038		2.37969	0.00723902		-1.79913	0.00780111
208686_s_at	bromodomain containing 2	BRD2	6046	312.818	326.658	319.73	319.686	729.306	763.961	761.811	751.524	598.813	526.759	556.23	559.825	79.852	79.8689	74.3012	77.9626		2.35082	0.000829453		1.75118	0.00795951		-4.1005	0.000848504
231292_at	E1A-like inhibitor of differentiation 3	EID3	493861	143.803	132.925	131.637	136.014	739.402	740.872	769.046	749.65	598.261	553.074	519.515	556.021	46.1855	31.6281	30.3592	35.3962		5.51156	0.000639795		4.08796	0.00290506		-3.84262	0.00958415
239331_at	Hypothetical protein FLJ43663	FLJ43663	378805	219.188	234.184	220.44	224.503	540.755	600.968	525.25	554.718	525.623	533.916	531.769	530.425	99.3019	82.6842	78.0268	86.2068		2.47088	0.00204599		2.36267	0.00262454		-2.60423	0.0058534
221577_x_at	growth differentiation factor 15	GDF15	9518	1550.73	1657.08	1688.79	1631.11	2497.58	2652.56	2515.14	2554.17	2732.19	2822.16	2806.69	2786.73	44.1275	56.6991	50.0871	50.0423		1.5659	0.00367367		1.70848	0.00513116		-32.5947	0.000915928
225357_s_at	INO80 complex homolog 1 (S. cerevisiae)	INOC1	54617	140.419	135.183	142.459	139.32	276.455	286.179	252.793	271.441	229.439	228.134	215.52	224.275	50.1576	61.6203	57.2855	56.1524		1.94834	0.00264376		1.60979	0.00521495		-2.48109	0.00445587
203752_s_at	jun D proto-oncogene	JUND	3727	1235.41	1253.91	1178.83	1222.29	2092.71	2138.23	2025.17	2084.85	1947.48	2158.78	2117.06	2072.39	321.371	328.628	353.738	334.296		1.70569	0.00176278		1.69549	0.00789098		-3.65633	0.00117673
225077_at	hypothetical protein LOC283680	LOC283680	283680	291.98	295.806	280.089	289.214	684.676	732.903	737.76	718.041	641.373	600.291	638.814	626.54	90.3381	57.8152	61.6292	68.533		2.48273	0.00112245		2.16636	0.00290506		-4.22006	0.00885457
226924_at	hypothetical gene supported by BC036588	LOC400657	400657	229.904	222.941	230.44	227.736	366.563	390.063	377.915	378.059	334.397	349.034	357.538	346.857	100.953	78.4223	88.4414	88.7985		1.66008	0.00152714		1.52307	0.00521495		-2.56464	0.00573767
214696_at	hypothetical protein MGC14376	MGC14376	84981	370.861	369.369	376.71	372.3	883.488	969.103	1005.06	951.162	902.819	818.381	796.438	837.985	207.639	230.345	209.914	215.729		2.55483	0.00154444		2.25083	0.0047064		-1.72577	0.00357455
242671_at	Midline 1 (Opitz/BBB syndrome)	MID1	4281	777.924	751.773	774.387	767.94	1622.14	1642.43	1657.44	1640.61	1938.85	1880.8	1645.29	1817.09	63.492	51.1862	37.6773	49.6574		2.13637	0.000571464		2.36619	0.00635765		-15.4648	0.00303956
227342_s_at	myeloma overexpressed gene (in a subset of t(11;14) positive multiple myelomas)	MYEOV	26579	169.151	182.811	182.154	177.926	356.485	316.319	336.351	335.985	307.679	291.936	306.555	301.971	114.011	105.986	99.5496	106.352		1.88834	0.00324402		1.69717	0.00603328		-1.67299	0.00769407
233223_at	Neural precursor cell expressed, developmentally down-regulated 9	NEDD9	4739	155.351	149.842	141.437	148.766	478.948	509.801	475.577	487.869	645.685	574.222	566.122	594.297	48.5444	50.7533	63.3458	53.8402		3.27944	0.000997748		3.99485	0.00296159		-2.7631	0.00675976
240450_at	Pregnancy-associated plasma protein A, pappalysin 1	PAPPA	5069	82.2174	73.4115	81.9302	79.0783	218.855	254.732	254.579	242.115	259.23	223.663	247.146	242.891	25.3712	24.292	18.7835	22.6218		3.06171	0.00238251		3.07152	0.00498608		-3.49567	0.00605239
203378_at	PCF11, cleavage and polyadenylation factor subunit, homolog (S. cerevisiae)	PCF11	51585	222.111	247.57	224.517	231.121	543.142	550.379	542.585	545.357	461.696	495.313	432.896	462.601	65.3628	56.972	56.2328	59.3828		2.35962	0.00150415		2.00156	0.00890668		-3.89205	0.00204976
1556763_at	Phosphodiesterase 4D, cAMP-specific (phosphodiesterase E3 dunce homolog, Drosophila)	PDE4D	5144	181.742	182.725	192.954	185.739	332.295	336.313	356.172	341.436	340.919	307.004	310.48	319.112	84.4842	70.0989	66.3303	73.2374		1.83826	0.00186143		1.71807	0.00813229		-2.53612	0.00615092
236610_at	Phosphodiesterase 4D, cAMP-specific (phosphodiesterase E3 dunce homolog, Drosophila)	PDE4D	5144	280.23	256.345	258.23	264.717	681.135	763.199	778.788	739.77	667.702	605.335	667.018	646.009	60.5608	68.9339	60.6807	63.2739		2.79457	0.00194858		2.44038	0.00481163		-4.18366	0.0015473
225183_at	PRO0149 protein	PRO0149	29035	448.112	451.639	462.3	453.977	747.053	772.47	747.343	755.529	767.631	718.33	772.597	752.448	46.1454	38.4226	21.7297	33.7745		1.66424	0.000992234		1.65746	0.00488143		-13.4414	0.00708465
209486_at	disrupter of silencing 10	SAS10	57050	393.48	433.48	412.729	412.907	827.75	841.382	832.783	833.953	781.363	740.215	766.102	762.37	79.3006	71.2214	70.5455	73.5843		2.01971	0.00150248		1.84635	0.00521243		-5.61134	0.00118493
210357_s_at	spermine oxidase	SMOX	54498	816.301	822.533	829.716	822.831	1753.69	1711.25	1585.68	1682.01	1536.24	1571.37	1702.42	1601.77	331.946	432.896	371.654	376.585		2.04417	0.00163853		1.94666	0.00469305		-2.18498	0.00906328
242403_at	Ubiquitin-conjugating enzyme E2D 3 (UBC4/5 homolog, yeast)	UBE2D3	7323	132.957	133.463	135.832	134.078	363.605	320.175	315.436	332.386	291.205	245.183	266.139	266.849	82.2915	70.8818	77.7586	76.8327		2.47904	0.00199892		1.99025	0.00856793		-1.74507	0.00585001
227195_at	zinc finger protein 503	ZNF503	84858	476.614	500.002	528.514	501.262	1645.86	1586.51	1526.06	1585.39	994.089	1074.97	932.669	998.886	28.5095	31.7099	42.2837	33.6862		3.1628	0.00114093		1.99274	0.00867998		-14.8803	0.00215529
